# Supplementary material for: Development of a Genotyping‐in‐Thousands by Sequencing (GT‐Seq) Panel for Identifying Individuals and Estimating Relatedness Among Alaska Black Bears ( Ursus americanus )
Source: Ecol Evol. 2025 Apr 11;15(4):e71273. doi: 10.1002/ece3.71273 (PMC11992360; doi:10.1002/ece3.71273)
Supplement: Supplementary file 2 — Table S1. Table S2. Table S3. Table S4. Table S5. Table S6. Table S7. [file ECE3-15-e71273-s002.xlsx]

## Sheet: SI_Table1
SI Table 1. Collection information for hunter-harvested black bear samples sequenced with restriction site-associated DNA sequencing (RAD-seq) and passing quality control filters. Only generalized sampling location information (GeneralLocation) is reported here, in order to protect the location of bear dens. The column "HunterReportedSex" gives information about the sex identification information…
Indiv	Species	TissueType	HarvestDate	GameManagementUnit	GeneralLocation	State	HunterReportedSex	SRYSex
UAM06C19_4	Ursus americanus	Tooth	2015-05-14	6C	Eastern Prince William Sound	Alaska	M	M
UAM06D16_90	Ursus americanus	Tooth	2012-04-20	6D	Eastern Prince William Sound	Alaska	F	F
UAM06D18_101	Ursus americanus	Tooth	2014-06-08	6D	Kenai Peninsula	Alaska	F	F
UAM06D18_12	Ursus americanus	Tooth	2014-05-10	6D	Eastern Prince William Sound	Alaska	M	M
UAM06D18_162	Ursus americanus	Tooth	2014-09-24	6D	Kenai Peninsula	Alaska	M	NA
UAM06D18_174	Ursus americanus	Tooth	2014-10-08	6D	Eastern Prince William Sound	Alaska	F	NA
UAM06D18_20	Ursus americanus	Tooth	2014-05-13	6D	Kenai Peninsula	Alaska	M	M
UAM06D18_31	Ursus americanus	Tooth	2014-05-17	6D	Eastern Prince William Sound	Alaska	F	F
UAM06D18_33	Ursus americanus	Tooth	2014-05-18	6D	Eastern Prince William Sound	Alaska	F	F
UAM06D18_52	Ursus americanus	Tooth	2014-05-22	6D	Eastern Prince William Sound	Alaska	F	F
UAM06D18_55	Ursus americanus	Tooth	2014-05-23	6D	Kenai Peninsula	Alaska	F	F
UAM06D18_97	Ursus americanus	Tooth	2014-06-05	6D	Eastern Prince William Sound	Alaska	M	M
UAM06D19_10	Ursus americanus	Tooth	2015-05-10	6D	Kenai Peninsula	Alaska	M	M
UAM06D19_12	Ursus americanus	Tooth	2015-05-10	6D	Eastern Prince William Sound	Alaska	M	M
UAM06D19_131	Ursus americanus	Tooth	2015-06-07	6D	Kenai Peninsula	Alaska	F	F
UAM06D19_148	Ursus americanus	Tooth	2015-09-09	6D	Kenai Peninsula	Alaska	M	F
UAM06D19_159	Ursus americanus	Tooth	2015-09-20	6D	Kenai Peninsula	Alaska	F	F
UAM06D19_165	Ursus americanus	Tooth	2015-09-29	6D	Eastern Prince William Sound	Alaska	M	M
UAM06D19_22	Ursus americanus	Tooth	2015-05-14	6D	Kenai Peninsula	Alaska	M	M
UAM06D19_28	Ursus americanus	Tooth	2015-05-16	6D	Kenai Peninsula	Alaska	F	F
UAM06D19_58	Ursus americanus	Tooth	2015-05-19	6D	Kenai Peninsula	Alaska	M	M
UAM06D19_67	Ursus americanus	Tooth	2015-05-22	6D	Eastern Prince William Sound	Alaska	F	F
UAM06D19_72	Ursus americanus	Tooth	2015-05-23	6D	Kenai Peninsula	Alaska	M	M
UAM06D19_8	Ursus americanus	Tooth	2015-05-08	6D	Eastern Prince William Sound	Alaska	M	M
UAM06D19_89	Ursus americanus	Tooth	2015-05-27	6D	Kenai Peninsula	Alaska	F	F
UAM07Z14_9	Ursus americanus	Tooth	2010-09-16	7Z	Kenai Peninsula	Alaska	F	M
UAM07Z17_36	Ursus americanus	Tooth	2013-08-21	7Z	Kenai Peninsula	Alaska	M	M
UAM07Z17_39	Ursus americanus	Tooth	2013-08-30	7Z	Kenai Peninsula	Alaska	F	F
UAM07Z17_80	Ursus americanus	Tooth	2013-06-10	7Z	Kenai Peninsula	Alaska	M	NA
UAM07Z18_5	Ursus americanus	Tooth	2014-05-08	7Z	Kenai Peninsula	Alaska	M	M
UAM07Z18_54	Ursus americanus	Tooth	2014-06-07	7Z	Kenai Peninsula	Alaska	F	F
UAM07Z18_68	Ursus americanus	Tooth	2014-06-23	7Z	Kenai Peninsula	Alaska	F	F
UAM07Z18_79	Ursus americanus	Tooth	2014-05-27	7Z	Kenai Peninsula	Alaska	M	NA
UAM07Z18_8	Ursus americanus	Tooth	2014-05-13	7Z	Kenai Peninsula	Alaska	F	F
UAM07Z18_88	Ursus americanus	Tooth	2014-06-19	7Z	Kenai Peninsula	Alaska	M	M
UAM07Z19_17	Ursus americanus	Tooth	2015-05-18	7Z	Kenai Peninsula	Alaska	F	M
UAM07Z19_19	Ursus americanus	Tooth	2015-05-19	7Z	Kenai Peninsula	Alaska	M	M
UAM07Z19_52	Ursus americanus	Tooth	2015-06-01	7Z	Kenai Peninsula	Alaska	M	M
UAM07Z19_72	Ursus americanus	Tooth	2015-05-17	7Z	Kenai Peninsula	Alaska	F	F
UAM07Z94_1	Ursus americanus	Tooth	1990-05-03	7Z	Kenai Peninsula	Alaska	F	F
UAM07Z94_15	Ursus americanus	Tooth	1990-06-05	7Z	Kenai Peninsula	Alaska	F	F
UAM14C17_34	Ursus americanus	Tooth	2013-07-06	14C	Anchorage	Alaska	M	M
UAM14C17_35	Ursus americanus	Tooth	2013-07-10	14C	Anchorage	Alaska	M	M
UAM14C17_42	Ursus americanus	Tooth	2013-08-09	14C	Anchorage	Alaska	F	F
UAM14C17_47	Ursus americanus	Tooth	2013-09-09	14C	Anchorage	Alaska	F	NA
UAM14C17_48	Ursus americanus	Tooth	2013-09-10	14C	Anchorage	Alaska	F	F
UAM14C17_53	Ursus americanus	Tooth	2013-05-20	14C	Anchorage	Alaska	M	F
UAM14C18_10	Ursus americanus	Tooth	2014-05-19	14C	Anchorage	Alaska	M	M
UAM14C18_15	Ursus americanus	Tooth	2014-05-31	14C	Anchorage	Alaska	F	F
UAM14C18_17	Ursus americanus	Tooth	2014-06-02	14C	Anchorage	Alaska	F	M
UAM14C18_22	Ursus americanus	Tooth	2014-06-08	14C	Anchorage	Alaska	M	M
UAM14C18_24	Ursus americanus	Tooth	2014-06-25	14C	Anchorage	Alaska	F	F
UAM14C18_28	Ursus americanus	Tooth	2014-06-23	14C	Anchorage	Alaska	M	M
UAM14C18_3	Ursus americanus	Tooth	2014-05-17	14C	Anchorage	Alaska	M	M
UAM14C18_33	Ursus americanus	Tooth	2014-07-17	14C	Anchorage	Alaska	M	M
UAM14C18_44	Ursus americanus	Tooth	2014-08-05	14C	Anchorage	Alaska	M	M
UAM14C18_6	Ursus americanus	Tooth	2014-05-18	14C	Anchorage	Alaska	F	M
UAM14C18_8	Ursus americanus	Tooth	2014-05-19	14C	Anchorage	Alaska	M	M
UAM14C19_19	Ursus americanus	Tooth	2015-05-27	14C	Anchorage	Alaska	M	M
UAM14C19_20	Ursus americanus	Tooth	2015-05-27	14C	Anchorage	Alaska	F	F
UAM14C19_22	Ursus americanus	Tooth	2015-06-05	14C	Anchorage	Alaska	F	F
UAM14C19_3	Ursus americanus	Tooth	2015-05-06	14C	Anchorage	Alaska	F	F
UAM14C19_30	Ursus americanus	Tooth	2015-06-13	14C	Anchorage	Alaska	M	M
UAM14C19_32	Ursus americanus	Tooth	2015-08-15	14C	Anchorage	Alaska	F	F
UAM14C19_33	Ursus americanus	Tooth	2015-09-27	14C	Anchorage	Alaska	F	F
UAM14C19_37	Ursus americanus	Tooth	2015-10-07	14C	Anchorage	Alaska	F	F
UAM14C19_6	Ursus americanus	Tooth	2015-05-14	14C	Anchorage	Alaska	M	M
UAM14C19_8	Ursus americanus	Tooth	2015-05-17	14C	Anchorage	Alaska	F	F
UAM14C19_9	Ursus americanus	Tooth	2015-05-17	14C	Anchorage	Alaska	M	M
UAM15A18_3	Ursus americanus	Tooth	2014-05-22	15A	Kenai Peninsula	Alaska	F	F
UAM15C14_30	Ursus americanus	Tooth	2010-06-02	15C	Kenai Peninsula	Alaska	M	M
UAM15C17_61	Ursus americanus	Tooth	2013-06-15	15C	Kenai Peninsula	Alaska	F	F
UAM15C18_111	Ursus americanus	Tooth	2014-07-16	15C	Kenai Peninsula	Alaska	M	M
UAM15C18_129	Ursus americanus	Tooth	2014-08-29	15C	Kenai Peninsula	Alaska	M	M
UAM15C18_148	Ursus americanus	Tooth	2014-10-12	15C	Kenai Peninsula	Alaska	F	M
UAM15C18_163	Ursus americanus	Tooth	2014-05-08	15C	Kenai Peninsula	Alaska	F	F
UAM15C18_36	Ursus americanus	Tooth	2014-05-18	15C	Kenai Peninsula	Alaska	F	F
UAM15C18_61	Ursus americanus	Tooth	2014-05-31	15C	Kenai Peninsula	Alaska	F	M
UAM15C18_97	Ursus americanus	Tooth	2014-05-25	15C	Kenai Peninsula	Alaska	M	M
UAM15C19_128	Ursus americanus	Tooth	2015-08-27	15C	Kenai Peninsula	Alaska	F	F
UAM15C19_88	Ursus americanus	Tooth	2015-06-17	15C	Kenai Peninsula	Alaska	F	F
UAM15C19_97	Ursus americanus	Tooth	2015-05-14	15C	Kenai Peninsula	Alaska	M	M
UAM15C19_98	Ursus americanus	Tooth	2015-05-14	15C	Kenai Peninsula	Alaska	M	NA
UAM15C19_99	Ursus americanus	Tooth	2015-05-14	15C	Kenai Peninsula	Alaska	M	M
UAM15E17_1	Ursus americanus	Tooth	2013-09-21	15C	Kenai Peninsula	Alaska	M	F

## Sheet: SI_Table2
SI Table 2. Collection information for biopsy samples collected from the Anchorage that were used to test the performance of the GT-seq panel. Bears that were detected multiple times in the data set (i.e., genetic analyses indicated that the same bear had been biopsied multiple times ("Count_GeneticDetections") were named with a unique identifier ("UniqueID"). The sex of each individual ("SRYsex"…
SampleID	UniqueID	Species	TissueType	SampleDate	GameManagementUnit	GeneralLocation	State	SRYSex	Count_GeneticDetections
URAM-JBER-201	R005	Ursus americanus	skin biopsy	5/13/2020	14C	Anchorage	Alaska	M	4
URAM-JBER-202	R004	Ursus americanus	skin biopsy	6/22/2020	14C	Anchorage	Alaska	M	7
URAM-JBER-203	R001	Ursus americanus	skin biopsy	5/18/2020	14C	Anchorage	Alaska	F	3
URAM-JBER-204	R009	Ursus americanus	skin biopsy	6/25/2020	14C	Anchorage	Alaska	F	2
URAM-JBER-205	R014	Ursus americanus	skin biopsy	5/28/2020	14C	Anchorage	Alaska	F	5
URAM-JBER-207	R012	Ursus americanus	skin biopsy	5/31/2020	14C	Anchorage	Alaska	F	7
URAM-JBER-209	J209	Ursus americanus	skin biopsy	6/11/2020	14C	Anchorage	Alaska	F	1
URAM-JBER-210	R009	Ursus americanus	skin biopsy	5/31/2020	14C	Anchorage	Alaska	F	2
URAM-JBER-211	R014	Ursus americanus	skin biopsy	6/2/2020	14C	Anchorage	Alaska	F	5
URAM-JBER-212	R004	Ursus americanus	skin biopsy	7/8/2020	14C	Anchorage	Alaska	M	7
URAM-JBER-213	R010	Ursus americanus	skin biopsy	6/3/2020	14C	Anchorage	Alaska	F	7
URAM-JBER-215	J215	Ursus americanus	skin biopsy	5/31/2020	14C	Anchorage	Alaska	M	1
URAM-JBER-217	R012	Ursus americanus	skin biopsy	5/31/2020	14C	Anchorage	Alaska	F	7
URAM-JBER-219	J219	Ursus americanus	skin biopsy	6/11/2020	14C	Anchorage	Alaska	F	1
URAM-JBER-221	J221	Ursus americanus	skin biopsy	6/8/2020	14C	Anchorage	Alaska	F	1
URAM-JBER-223	J223	Ursus americanus	skin biopsy	6/8/2020	14C	Anchorage	Alaska	F	1
URAM-JBER-225	R013	Ursus americanus	skin biopsy	6/7/2020	14C	Anchorage	Alaska	F	6
URAM-JBER-227	R001	Ursus americanus	skin biopsy	6/8/2020	14C	Anchorage	Alaska	F	3
URAM-JBER-229	R013	Ursus americanus	skin biopsy	6/4/2020	14C	Anchorage	Alaska	F	6
URAM-JBER-232	R006	Ursus americanus	skin biopsy	9/9/2020	14C	Anchorage	Alaska	F	4
URAM-JBER-235	R002	Ursus americanus	skin biopsy	5/31/2020	14C	Anchorage	Alaska	F	3
URAM-JBER-236	R003	Ursus americanus	skin biopsy	8/9/2020	14C	Anchorage	Alaska	F	2
URAM-JBER-237	R001	Ursus americanus	skin biopsy	5/28/2020	14C	Anchorage	Alaska	F	3
URAM-JBER-239	R014	Ursus americanus	skin biopsy	5/28/2020	14C	Anchorage	Alaska	F	5
URAM-JBER-240	R013	Ursus americanus	skin biopsy	6/30/2020	14C	Anchorage	Alaska	F	6
URAM-JBER-242	J242	Ursus americanus	skin biopsy	6/29/2020	14C	Anchorage	Alaska	M	1
URAM-JBER-243	R014	Ursus americanus	skin biopsy	5/31/2020	14C	Anchorage	Alaska	F	5
URAM-JBER-244	J244	Ursus americanus	skin biopsy	6/29/2020	14C	Anchorage	Alaska	M	1
URAM-JBER-246	J246	Ursus americanus	skin biopsy	7/7/2020	14C	Anchorage	Alaska	F	1
URAM-JBER-248	J248	Ursus americanus	skin biopsy	7/19/2020	14C	Anchorage	Alaska	M	1
URAM-JBER-249	R014	Ursus americanus	skin biopsy	5/17/2020	14C	Anchorage	Alaska	F	5
URAM-JBER-250	R015	Ursus americanus	skin biopsy	6/29/2020	14C	Anchorage	Alaska	F	3
URAM-JBER-301	R004	Ursus americanus	skin biopsy	5/6/2021	14C	Anchorage	Alaska	M	7
URAM-JBER-302	R004	Ursus americanus	skin biopsy	5/18/2021	14C	Anchorage	Alaska	M	7
URAM-JBER-303	R015	Ursus americanus	skin biopsy	5/20/2021	14C	Anchorage	Alaska	F	3
URAM-JBER-304	R012	Ursus americanus	skin biopsy	5/20/2021	14C	Anchorage	Alaska	F	7
URAM-JBER-306	J306	Ursus americanus	skin biopsy	5/27/2021	14C	Anchorage	Alaska	F	1
URAM-JBER-307	R004	Ursus americanus	skin biopsy	6/14/2021	14C	Anchorage	Alaska	M	7
URAM-JBER-308	R005	Ursus americanus	skin biopsy	6/14/2021	14C	Anchorage	Alaska	M	4
URAM-JBER-309	R015	Ursus americanus	skin biopsy	6/17/2021	14C	Anchorage	Alaska	F	3
URAM-JBER-310	R010	Ursus americanus	skin biopsy	6/21/2021	14C	Anchorage	Alaska	F	7
URAM-JBER-311	R012	Ursus americanus	skin biopsy	6/17/2021	14C	Anchorage	Alaska	F	7
URAM-JBER-312	R010	Ursus americanus	skin biopsy	6/23/2021	14C	Anchorage	Alaska	F	7
URAM-JBER-313	R007	Ursus americanus	skin biopsy	6/24/2021	14C	Anchorage	Alaska	F	2
URAM-JBER-314	J314	Ursus americanus	skin biopsy	6/28/2021	14C	Anchorage	Alaska	F	1
URAM-JBER-315	R013	Ursus americanus	skin biopsy	6/30/2021	14C	Anchorage	Alaska	F	6
URAM-JBER-316	R007	Ursus americanus	skin biopsy	7/8/2021	14C	Anchorage	Alaska	F	2
URAM-JBER-317	R006	Ursus americanus	skin biopsy	7/13/2021	14C	Anchorage	Alaska	F	4
URAM-JBER-318	R010	Ursus americanus	skin biopsy	7/12/2021	14C	Anchorage	Alaska	F	7
URAM-JBER-320	J320	Ursus americanus	skin biopsy	6/27/2021	14C	Anchorage	Alaska	F	1
URAM-JBER-321	R010	Ursus americanus	skin biopsy	5/18/2021	14C	Anchorage	Alaska	F	7
URAM-JBER-323	R008	Ursus americanus	skin biopsy	7/28/2021	14C	Anchorage	Alaska	F	2
URAM-JBER-324	R012	Ursus americanus	skin biopsy	8/2/2021	14C	Anchorage	Alaska	F	7
URAM-JBER-325	J325	Ursus americanus	skin biopsy	8/5/2021	14C	Anchorage	Alaska	M	1
URAM-JBER-330	R012	Ursus americanus	skin biopsy	8/5/2021	14C	Anchorage	Alaska	F	7
URAM-JBER-331	R002	Ursus americanus	skin biopsy	8/16/2021	14C	Anchorage	Alaska	F	3
URAM-JBER-332	R003	Ursus americanus	skin biopsy	8/13/2021	14C	Anchorage	Alaska	F	2
URAM-JBER-334	J334	Ursus americanus	skin biopsy	8/2/2021	14C	Anchorage	Alaska	F	1
URAM-JBER-335	R008	Ursus americanus	skin biopsy	7/13/2021	14C	Anchorage	Alaska	F	2
URAM-JBER-336	J336	Ursus americanus	skin biopsy	8/23/2021	14C	Anchorage	Alaska	M	1
URAM-JBER-343	R004	Ursus americanus	skin biopsy	8/25/2021	14C	Anchorage	Alaska	M	7
URAM-JBER-406	R005	Ursus americanus	skin biopsy	7/10/2022	14C	Anchorage	Alaska	M	4
URAM-JBER-409	R010	Ursus americanus	skin biopsy	7/13/2022	14C	Anchorage	Alaska	F	7
URAM-JBER-412	R002	Ursus americanus	skin biopsy	7/10/2022	14C	Anchorage	Alaska	F	3
URAM-JBER-413	R013	Ursus americanus	skin biopsy	7/7/2022	14C	Anchorage	Alaska	F	6
URAM-JBER-414	J414	Ursus americanus	skin biopsy	7/19/2022	14C	Anchorage	Alaska	F	1
URAM-JBER-420	R011	Ursus americanus	skin biopsy	6/7/2022	14C	Anchorage	Alaska	M	3
URAM-JBER-421	R012	Ursus americanus	skin biopsy	6/12/2022	14C	Anchorage	Alaska	F	7
URAM-JBER-422	R013	Ursus americanus	skin biopsy	6/27/2022	14C	Anchorage	Alaska	F	6
URAM-JBER-423	R011	Ursus americanus	skin biopsy	6/22/2022	14C	Anchorage	Alaska	M	3
URAM-JBER-424	J424	Ursus americanus	skin biopsy	6/22/2022	14C	Anchorage	Alaska	F	1
URAM-JBER-425	R011	Ursus americanus	skin biopsy	6/16/2022	14C	Anchorage	Alaska	M	3
URAM-JBER-426	J426	Ursus americanus	skin biopsy	6/15/2022	14C	Anchorage	Alaska	M	1
URAM-JBER-427	R010	Ursus americanus	skin biopsy	6/14/2022	14C	Anchorage	Alaska	F	7
URAM-JBER-428	J428	Ursus americanus	skin biopsy	5/18/2022	14C	Anchorage	Alaska	M	1
URAM-JBER-432	J432	Ursus americanus	skin biopsy	4/11/2022	14C	Anchorage	Alaska	M	1
URAM-JBER-433	R004	Ursus americanus	skin biopsy	4/11/2022	14C	Anchorage	Alaska	M	7
URAM-JBER-434	J434	Ursus americanus	skin biopsy	4/12/2022	14C	Anchorage	Alaska	M	1
URAM-JBER-438	R005	Ursus americanus	skin biopsy	7/14/2022	14C	Anchorage	Alaska	M	4
URAM-JBER-444	R006	Ursus americanus	skin biopsy	8/25/2022	14C	Anchorage	Alaska	F	4
URAM-JBER-445	R006	Ursus americanus	skin biopsy	7/22/2022	14C	Anchorage	Alaska	F	4
URAM-JBER-447	J447	Ursus americanus	skin biopsy	8/14/2022	14C	Anchorage	Alaska	F	1

## Sheet: SI_Table3
SI Table 3. Sequence information for GT-seq primers developed in this study. The column AmpliconPosition refers to the genomic coordinates (ScaffoldName:SeqStart-SeqEnd) of the amplicon on the black bear genome (NCBI RefSeq Assembly: GCF_020975775.1), while the column FocalSNP gives the genomic coordinates of the focal high-heterozygosity SNP. The structure of PCR1 primers (i.e., amplicon-specifi…
ShortLocusName	AmpliconPosition	FocalSNP	GTseq_PCR1_forward_primer (5` to 3`)	GTseq_PCR1_reverse_primer (5` to 3`)
UrsAm_locus1	NW_025576306.1:4219010-4219110	NW_025576306.1_4219060	TCGTCGGCAGCGTCAGATGTGTATAAGAGACAGGTCCCTGAACCAATTCAAGC	GTCTCGTGGGCTCGGAGATGTGTATAAGAGACAGCATCTCGTCTCAGCATCTCAA
UrsAm_locus2	NW_025576331.1:3469886-3469986	NW_025576331.1_3469936	TCGTCGGCAGCGTCAGATGTGTATAAGAGACAGGGAGATTAGCAGGGCATCG	GTCTCGTGGGCTCGGAGATGTGTATAAGAGACAGCGGCTGCATTTTCAAAGTAA
UrsAm_locus3	NW_025576371.1:1785109-1785209	NW_025576371.1_1785159	TCGTCGGCAGCGTCAGATGTGTATAAGAGACAGAAGAGAGCTGTTGCATTTTCG	GTCTCGTGGGCTCGGAGATGTGTATAAGAGACAGAATACAAAGCCCAGCCAAGA
UrsAm_locus4	NW_025576392.1:1317359-1317459	NW_025576392.1_1317409	TCGTCGGCAGCGTCAGATGTGTATAAGAGACAGGCACCCCATCAGAGTAGGTC	GTCTCGTGGGCTCGGAGATGTGTATAAGAGACAGACCTGGGTTAACAGCCATGA
UrsAm_locus5	NW_025576393.1:6175637-6175737	NW_025576393.1_6175687	TCGTCGGCAGCGTCAGATGTGTATAAGAGACAGCGGCCCCAACGTTCTAAAT	GTCTCGTGGGCTCGGAGATGTGTATAAGAGACAGACCTCGAAGGAGGCACTGAG
UrsAm_locus6	NW_025576453.1:32117241-32117341	NW_025576453.1_32117291	TCGTCGGCAGCGTCAGATGTGTATAAGAGACAGGCCTGCATAGAGGTCCTCAC	GTCTCGTGGGCTCGGAGATGTGTATAAGAGACAGGGATGACAATTACAGGCTACTCC
UrsAm_locus7	NW_025576453.1:32279976-32280076	NW_025576453.1_32280026	TCGTCGGCAGCGTCAGATGTGTATAAGAGACAGGGAGAGTGCCTCATCTCTGG	GTCTCGTGGGCTCGGAGATGTGTATAAGAGACAGCAATGGATATTCCACACTTCCA
UrsAm_locus8	NW_025576453.1:9888816-9888916	NW_025576453.1_9888866	TCGTCGGCAGCGTCAGATGTGTATAAGAGACAGAGAGAGAGCTGGGAACCTCA	GTCTCGTGGGCTCGGAGATGTGTATAAGAGACAGCATTTATTCTCTCGCTCCTTGC
UrsAm_locus9	NW_025576456.1:628461-628561	NW_025576456.1_628511	TCGTCGGCAGCGTCAGATGTGTATAAGAGACAGCTCCTGTTGCTCAAGGTATACATCC	GTCTCGTGGGCTCGGAGATGTGTATAAGAGACAGATCGGGGATGAGCCTGTGTA
UrsAm_locus10	NW_025576470.1:18444003-18444103	NW_025576470.1_18444053	TCGTCGGCAGCGTCAGATGTGTATAAGAGACAGAGGTTACCTGAATCCAACCTG	GTCTCGTGGGCTCGGAGATGTGTATAAGAGACAGTGCTTCAAACAGAAGGTGACA
UrsAm_locus11	NW_025576470.1:20159793-20159893	NW_025576470.1_20159843	TCGTCGGCAGCGTCAGATGTGTATAAGAGACAGACAGTCTGCTTCCCACGAAT	GTCTCGTGGGCTCGGAGATGTGTATAAGAGACAGCAGGATACAGGAGGGAGAGTAA
UrsAm_locus12	NW_025576506.1:8038711-8038811	NW_025576506.1_8038761	TCGTCGGCAGCGTCAGATGTGTATAAGAGACAGCACTGGTCCTCTCATGGACA	GTCTCGTGGGCTCGGAGATGTGTATAAGAGACAGTGTCCCAACCTAGGAGGTGT
UrsAm_locus13	NW_025576506.1:9191091-9191191	NW_025576506.1_9191141	TCGTCGGCAGCGTCAGATGTGTATAAGAGACAGGAGAACAGATCTGAACACTTCCAA	GTCTCGTGGGCTCGGAGATGTGTATAAGAGACAGCCTTTCATTGAGAAAGGAAGGA
UrsAm_locus14	NW_025576572.1:3609051-3609151	NW_025576572.1_3609101	TCGTCGGCAGCGTCAGATGTGTATAAGAGACAGACCGCCACATTGCTCTCTC	GTCTCGTGGGCTCGGAGATGTGTATAAGAGACAGGTGCTTGGAATGTGCCTTCT
UrsAm_locus15	NW_025576579.1:3727322-3727422	NW_025576579.1_3727372	TCGTCGGCAGCGTCAGATGTGTATAAGAGACAGCAGGAAGCTTTAAGGCACCA	GTCTCGTGGGCTCGGAGATGTGTATAAGAGACAGGACAAGTAGGAGATAAAGGCAGGA
UrsAm_locus16	NW_025576580.1:43866955-43867055	NW_025576580.1_43867005	TCGTCGGCAGCGTCAGATGTGTATAAGAGACAGTGTGGGACCTGGGAAATCTA	GTCTCGTGGGCTCGGAGATGTGTATAAGAGACAGCAGGAGTACAGATGGCCTGTC
UrsAm_locus17	NW_025576580.1:50049625-50049725	NW_025576580.1_50049675	TCGTCGGCAGCGTCAGATGTGTATAAGAGACAGAAGGTGAGTAGGTCTGGGCTTG	GTCTCGTGGGCTCGGAGATGTGTATAAGAGACAGCACAGAGAAGCTGTGCCTCCT
UrsAm_locus18	NW_025576580.1:52880920-52881020	NW_025576580.1_52880970	TCGTCGGCAGCGTCAGATGTGTATAAGAGACAGAATTACTCGGAAGGGAAGCA	GTCTCGTGGGCTCGGAGATGTGTATAAGAGACAGGACCCCTCAAAACCCTGAAG
UrsAm_locus19	NW_025576580.1:53341768-53341868	NW_025576580.1_53341818	TCGTCGGCAGCGTCAGATGTGTATAAGAGACAGAGGGTTTAACGCGCAGGAG	GTCTCGTGGGCTCGGAGATGTGTATAAGAGACAGCCTAATAGCGTCCCCTAAACC
UrsAm_locus20	NW_025576583.1:1250196-1250296	NW_025576583.1_1250246	TCGTCGGCAGCGTCAGATGTGTATAAGAGACAGCTCTCTCGCCCTTAAATTGC	GTCTCGTGGGCTCGGAGATGTGTATAAGAGACAGCAGACTCAGTTTTGCCACGA
UrsAm_locus21	NW_025576583.1:3149523-3149623	NW_025576583.1_3149573	TCGTCGGCAGCGTCAGATGTGTATAAGAGACAGGGTCTTTTCAGGTGATACCTTTC	GTCTCGTGGGCTCGGAGATGTGTATAAGAGACAGTCGAGGGTCTTTCGTTCCT
UrsAm_locus22	NW_025576617.1:21809080-21809180	NW_025576617.1_21809130	TCGTCGGCAGCGTCAGATGTGTATAAGAGACAGCCCCAACTGCAAATAAAACA	GTCTCGTGGGCTCGGAGATGTGTATAAGAGACAGACAGCAGCTCGTCCACAAC
UrsAm_locus23	NW_025576617.1:3305423-3305523	NW_025576617.1_3305473	TCGTCGGCAGCGTCAGATGTGTATAAGAGACAGGGCCTGAAGCCATAGAGCAT	GTCTCGTGGGCTCGGAGATGTGTATAAGAGACAGGCGGCTGACGTCAAGTTTAG
UrsAm_locus24	NW_025576632.1:2483139-2483239	NW_025576632.1_2483189	TCGTCGGCAGCGTCAGATGTGTATAAGAGACAGGGGTCATGGTGAGGCTTGTA	GTCTCGTGGGCTCGGAGATGTGTATAAGAGACAGTCTCCCAGGGGTAGTAGTGG
UrsAm_locus25	NW_025576633.1:16907572-16907672	NW_025576633.1_16907622	TCGTCGGCAGCGTCAGATGTGTATAAGAGACAGGACGCCAGGGATATTTCATC	GTCTCGTGGGCTCGGAGATGTGTATAAGAGACAGGTGTTACTAAGCAGTTGGAACACAAAG
UrsAm_locus26	NW_025576633.1:18239087-18239187	NW_025576633.1_18239137	TCGTCGGCAGCGTCAGATGTGTATAAGAGACAGGCCGGTGTTGTTTTCAGACT	GTCTCGTGGGCTCGGAGATGTGTATAAGAGACAGGCACAAGTGACTTTCAAAGGA
UrsAm_locus27	NW_025576633.1:6114272-6114372	NW_025576633.1_6114322	TCGTCGGCAGCGTCAGATGTGTATAAGAGACAGGCTGTACTTCACCATGGCAGT	GTCTCGTGGGCTCGGAGATGTGTATAAGAGACAGCACTGAGGTGTTCTTTGATGC
UrsAm_locus28	NW_025576762.1:4051343-4051443	NW_025576762.1_4051393	TCGTCGGCAGCGTCAGATGTGTATAAGAGACAGACAGAAGGTGCACAACTAGCA	GTCTCGTGGGCTCGGAGATGTGTATAAGAGACAGTCTCTGAGCAGACTCATTTGTG
UrsAm_locus29	NW_025576848.1:2300705-2300805	NW_025576848.1_2300755	TCGTCGGCAGCGTCAGATGTGTATAAGAGACAGTGTACAGGCATGTGGGAGAG	GTCTCGTGGGCTCGGAGATGTGTATAAGAGACAGCAACAAGGCATCTCCTGAGC
UrsAm_locus30	NW_025576906.1:8981545-8981645	NW_025576906.1_8981595	TCGTCGGCAGCGTCAGATGTGTATAAGAGACAGGCGCTGAATTTTGACAGATG	GTCTCGTGGGCTCGGAGATGTGTATAAGAGACAGCTCAGTATTTGCTGGGAAACC
UrsAm_locus31	NW_025576907.1:25948600-25948700	NW_025576907.1_25948650	TCGTCGGCAGCGTCAGATGTGTATAAGAGACAGAGTCGCATCTGGTTGTACTGAA	GTCTCGTGGGCTCGGAGATGTGTATAAGAGACAGACCAATGCAATATGGGGAAA
UrsAm_locus32	NW_025576907.1:8654192-8654292	NW_025576907.1_8654242	TCGTCGGCAGCGTCAGATGTGTATAAGAGACAGGTCGGAAGGGTGAGGTGATA	GTCTCGTGGGCTCGGAGATGTGTATAAGAGACAGCCTGTTCATTTGGCCATGATA
UrsAm_locus33	NW_025577030.1:11656741-11656841	NW_025577030.1_11656791	TCGTCGGCAGCGTCAGATGTGTATAAGAGACAGTGCATTAAGTACTAAACCCCTCTCA	GTCTCGTGGGCTCGGAGATGTGTATAAGAGACAGAGAACCGTGCACAGTGAGG
UrsAm_locus34	NW_025577030.1:5940509-5940609	NW_025577030.1_5940559	TCGTCGGCAGCGTCAGATGTGTATAAGAGACAGGCAGCAACGATGTTCCATTT	GTCTCGTGGGCTCGGAGATGTGTATAAGAGACAGGGGAATGACTGTCACCATGTC
UrsAm_locus35	NW_025577030.1:8960227-8960327	NW_025577030.1_8960277	TCGTCGGCAGCGTCAGATGTGTATAAGAGACAGATAACTTGGGCCCTAACCAG	GTCTCGTGGGCTCGGAGATGTGTATAAGAGACAGCCAAAGAAGTTTGGGGCTAA
UrsAm_locus36	NW_025577046.1:11239715-11239815	NW_025577046.1_11239765	TCGTCGGCAGCGTCAGATGTGTATAAGAGACAGAAGTCCCGACCTTGTTTTGA	GTCTCGTGGGCTCGGAGATGTGTATAAGAGACAGTCTCTTGGAAGAACTCACTGTCT
UrsAm_locus37	NW_025577063.1:1454705-1454805	NW_025577063.1_1454755	TCGTCGGCAGCGTCAGATGTGTATAAGAGACAGCCATCCTGAAGTGCTTACACC	GTCTCGTGGGCTCGGAGATGTGTATAAGAGACAGTAGTACGCCAGGCATTTTCA
UrsAm_locus38	NW_025577063.1:2255290-2255390	NW_025577063.1_2255340	TCGTCGGCAGCGTCAGATGTGTATAAGAGACAGTGTTCCATCACTGCAGACAGA	GTCTCGTGGGCTCGGAGATGTGTATAAGAGACAGAGTGAAGGAGGGGTGGCTTC
UrsAm_locus39	NW_025577063.1:4565792-4565892	NW_025577063.1_4565842	TCGTCGGCAGCGTCAGATGTGTATAAGAGACAGAAACTGGACATTCGGACTGG	GTCTCGTGGGCTCGGAGATGTGTATAAGAGACAGTGCCTTTGGAGGATCTCTT
UrsAm_locus40	NW_025577063.1:8778164-8778264	NW_025577063.1_8778214	TCGTCGGCAGCGTCAGATGTGTATAAGAGACAGGAACACTGAACTTCTTTCCCATGT	GTCTCGTGGGCTCGGAGATGTGTATAAGAGACAGCCAGCGTTTTCTAGCTTTTATG
UrsAm_locus41	NW_025577071.1:10270087-10270187	NW_025577071.1_10270137	TCGTCGGCAGCGTCAGATGTGTATAAGAGACAGATTCCTCTCGTATTTCTCTTGTGG	GTCTCGTGGGCTCGGAGATGTGTATAAGAGACAGTAGTCGTGCAGCTCTCTGGA
UrsAm_locus42	NW_025577071.1:12865057-12865157	NW_025577071.1_12865107	TCGTCGGCAGCGTCAGATGTGTATAAGAGACAGCCAAAATCGATACACCACACTT	GTCTCGTGGGCTCGGAGATGTGTATAAGAGACAGCATTCCTCGATGCTCATTCC
UrsAm_locus43	NW_025577071.1:13368057-13368157	NW_025577071.1_13368107	TCGTCGGCAGCGTCAGATGTGTATAAGAGACAGAATGAAATCGGTGAGGCTGA	GTCTCGTGGGCTCGGAGATGTGTATAAGAGACAGTGAGAGCCTGAGGTAGTAACAGC
UrsAm_locus44	NW_025577071.1:16368362-16368462	NW_025577071.1_16368412	TCGTCGGCAGCGTCAGATGTGTATAAGAGACAGGGGTCATCAGAGATAACGCACA	GTCTCGTGGGCTCGGAGATGTGTATAAGAGACAGCTTTTGTAAGGAGTTCAAGTCCCTCT
UrsAm_locus45	NW_025577071.1:17243282-17243382	NW_025577071.1_17243332	TCGTCGGCAGCGTCAGATGTGTATAAGAGACAGAGGATGGGTTCTGCTCCAG	GTCTCGTGGGCTCGGAGATGTGTATAAGAGACAGTCTTTCCTGTGTGCAGGAGTT
UrsAm_locus46	NW_025577071.1:23387813-23387913	NW_025577071.1_23387863	TCGTCGGCAGCGTCAGATGTGTATAAGAGACAGAAATCTCCAGGGGACCATGT	GTCTCGTGGGCTCGGAGATGTGTATAAGAGACAGGTGCACTCAGGGCAATCTTA
UrsAm_locus47	NW_025577071.1:3397873-3397973	NW_025577071.1_3397923	TCGTCGGCAGCGTCAGATGTGTATAAGAGACAGCACCGAGTAAACCCTCCTTG	GTCTCGTGGGCTCGGAGATGTGTATAAGAGACAGGGGGATTTCAGGAACACAAC
UrsAm_locus48	NW_025577071.1:40319183-40319283	NW_025577071.1_40319233	TCGTCGGCAGCGTCAGATGTGTATAAGAGACAGTAAACTTGGCCATGCTCTGA	GTCTCGTGGGCTCGGAGATGTGTATAAGAGACAGATACTGAGCCAACATGACAAGG
UrsAm_locus49	NW_025577071.1:45366317-45366417	NW_025577071.1_45366367	TCGTCGGCAGCGTCAGATGTGTATAAGAGACAGAGCATGCTCAAGCTGAACTTA	GTCTCGTGGGCTCGGAGATGTGTATAAGAGACAGGGGTTGTACAATTTTGACTTGG
UrsAm_locus50	NW_025577071.1:70381865-70381965	NW_025577071.1_70381915	TCGTCGGCAGCGTCAGATGTGTATAAGAGACAGGGGACCTTGTGGAGGAAGAT	GTCTCGTGGGCTCGGAGATGTGTATAAGAGACAGCGTCGCATAGCAAGTGATTT
UrsAm_locus51	NW_025577071.1:71400886-71400986	NW_025577071.1_71400936	TCGTCGGCAGCGTCAGATGTGTATAAGAGACAGCTCAGCTCACCCTTTGGAAG	GTCTCGTGGGCTCGGAGATGTGTATAAGAGACAGCCCGGAATTAGCTACCTCAATAG
UrsAm_locus52	NW_025577071.1:947137-947237	NW_025577071.1_947187	TCGTCGGCAGCGTCAGATGTGTATAAGAGACAGACTGGTTTTAGGGCCAGTGC	GTCTCGTGGGCTCGGAGATGTGTATAAGAGACAGCACGTGCATGAGACAATGAA
UrsAm_locus53	NW_025577071.1:978566-978666	NW_025577071.1_978616	TCGTCGGCAGCGTCAGATGTGTATAAGAGACAGGGAAACCGCGTGATTTGATA	GTCTCGTGGGCTCGGAGATGTGTATAAGAGACAGCGTAAGGGGCATCTGTGAC
UrsAm_locus54	NW_025577135.1:36884564-36884664	NW_025577135.1_36884614	TCGTCGGCAGCGTCAGATGTGTATAAGAGACAGGGAACTGCTCTCACCGCTCT	GTCTCGTGGGCTCGGAGATGTGTATAAGAGACAGCTGAAGACAGAGGGGAAACG
UrsAm_locus55	NW_025577135.1:39616929-39617029	NW_025577135.1_39616979	TCGTCGGCAGCGTCAGATGTGTATAAGAGACAGAGGGCAGTCAGAGTCACCAT	GTCTCGTGGGCTCGGAGATGTGTATAAGAGACAGGGAGAGGACTCACCAACTTGA
UrsAm_locus56	NW_025577135.1:6752940-6753040	NW_025577135.1_6752990	TCGTCGGCAGCGTCAGATGTGTATAAGAGACAGGGGTACCCATGGAGTGTGAA	GTCTCGTGGGCTCGGAGATGTGTATAAGAGACAGTCAGATGGTCTCACGCTTTG
UrsAm_locus57	NW_025577135.1:6900403-6900503	NW_025577135.1_6900453	TCGTCGGCAGCGTCAGATGTGTATAAGAGACAGTGGGAGAATAAGTGTGGCTCA	GTCTCGTGGGCTCGGAGATGTGTATAAGAGACAGAACACGACGTGAGTGTCCAT
UrsAm_locus58	NW_025577135.1:7290903-7291003	NW_025577135.1_7290953	TCGTCGGCAGCGTCAGATGTGTATAAGAGACAGAATGAGCTTAAGTAACTCACACAGG	GTCTCGTGGGCTCGGAGATGTGTATAAGAGACAGGTGCTGTCAGGAAGCTAGGG
UrsAm_locus59	NW_025577137.1:8607234-8607334	NW_025577137.1_8607284	TCGTCGGCAGCGTCAGATGTGTATAAGAGACAGTTGACCTGGATTGCAGCTTT	GTCTCGTGGGCTCGGAGATGTGTATAAGAGACAGACCTAAGCTCTTCCGGTCCT
UrsAm_locus60	NW_025577137.1:8900613-8900713	NW_025577137.1_8900663	TCGTCGGCAGCGTCAGATGTGTATAAGAGACAGCAGGACAGGAAAGGAATCCA	GTCTCGTGGGCTCGGAGATGTGTATAAGAGACAGTTGAGGAAGCCACCGTTAAT
UrsAm_locus61	NW_025577212.1:1113658-1113758	NW_025577212.1_1113708	TCGTCGGCAGCGTCAGATGTGTATAAGAGACAGTCTCCGGCACAGCTCTACA	GTCTCGTGGGCTCGGAGATGTGTATAAGAGACAGCGCACAAAAGAACCCTACTCA
UrsAm_locus62	NW_025577213.1:1261182-1261282	NW_025577213.1_1261232	TCGTCGGCAGCGTCAGATGTGTATAAGAGACAGTCCTTTGCTTCTCGCAAAAC	GTCTCGTGGGCTCGGAGATGTGTATAAGAGACAGGGAGCCCTCATTAGATGCTG
UrsAm_locus63	NW_025577213.1:205550-205650	NW_025577213.1_205600	TCGTCGGCAGCGTCAGATGTGTATAAGAGACAGGGGAGGAAACGGCTTATTTC	GTCTCGTGGGCTCGGAGATGTGTATAAGAGACAGGTGTCTCGAGCACCTGCACT
UrsAm_locus64	NW_025577255.1:2653960-2654060	NW_025577255.1_2654010	TCGTCGGCAGCGTCAGATGTGTATAAGAGACAGGGGGCCTACCTGTATGTGTC	GTCTCGTGGGCTCGGAGATGTGTATAAGAGACAGTCAGTCAGCAAAGGCTCTGA
UrsAm_locus65	NW_025577259.1:1555029-1555129	NW_025577259.1_1555079	TCGTCGGCAGCGTCAGATGTGTATAAGAGACAGTTCCGGACCTCTGAAATCAC	GTCTCGTGGGCTCGGAGATGTGTATAAGAGACAGGCAGAGTGGAACCTGACGAG
UrsAm_locus66	NW_025577304.1:1665042-1665142	NW_025577304.1_1665092	TCGTCGGCAGCGTCAGATGTGTATAAGAGACAGGCCCCTCTGCGCTAAATTC	GTCTCGTGGGCTCGGAGATGTGTATAAGAGACAGGGGTGTCTGCACGAAGCAT
UrsAm_locus67	NW_025577366.1:3602641-3602741	NW_025577366.1_3602691	TCGTCGGCAGCGTCAGATGTGTATAAGAGACAGTCTTGCAGGTGAGACATGACA	GTCTCGTGGGCTCGGAGATGTGTATAAGAGACAGGCTTCTAAGCTAGAGCTAAAATCCA
UrsAm_locus68	NW_025577366.1:5611716-5611816	NW_025577366.1_5611766	TCGTCGGCAGCGTCAGATGTGTATAAGAGACAGGCCCTGTCCTCACTTCAAAC	GTCTCGTGGGCTCGGAGATGTGTATAAGAGACAGGATCCGTGCAGGGTCTTTAT
UrsAm_locus69	NW_025577385.1:4384489-4384589	NW_025577385.1_4384539	TCGTCGGCAGCGTCAGATGTGTATAAGAGACAGTCAGGTGAAAAGCCAGATGA	GTCTCGTGGGCTCGGAGATGTGTATAAGAGACAGGGTCTGGTACAGATATAAAGGAGGTC
UrsAm_locus71	NW_025577448.1:3706456-3706556	NW_025577448.1_3706506	TCGTCGGCAGCGTCAGATGTGTATAAGAGACAGCACAAATCTAATCAAGTCTCCCCTA	GTCTCGTGGGCTCGGAGATGTGTATAAGAGACAGTGGGTCTTATAGGCCATGCT
UrsAm_locus72	NW_025577456.1:5144964-5145064	NW_025577456.1_5145014	TCGTCGGCAGCGTCAGATGTGTATAAGAGACAGTCATACACGGGAATGTTTGC	GTCTCGTGGGCTCGGAGATGTGTATAAGAGACAGTGTTGACTAGTCTTTCTCTGCTCTC
UrsAm_locus73	NW_025577456.1:5732469-5732569	NW_025577456.1_5732519	TCGTCGGCAGCGTCAGATGTGTATAAGAGACAGGAGACTGTGCTGCGGGTTAT	GTCTCGTGGGCTCGGAGATGTGTATAAGAGACAGCGAGTGTTTCATGTGGCATC
UrsAm_locus74	NW_025577483.1:525517-525617	NW_025577483.1_525567	TCGTCGGCAGCGTCAGATGTGTATAAGAGACAGCGGCACTACGTCTCCAAAGA	GTCTCGTGGGCTCGGAGATGTGTATAAGAGACAGGGACTTCCCTGATCAATCTCC
UrsAm_locus75	NW_025577530.1:315729-315829	NW_025577530.1_315779	TCGTCGGCAGCGTCAGATGTGTATAAGAGACAGGCAGAGAAAGTAGACTTCAGGTTACA	GTCTCGTGGGCTCGGAGATGTGTATAAGAGACAGATTGTTCAGGCTTCCTGGTG
UrsAm_locus76	NW_025577590.1:9782664-9782764	NW_025577590.1_9782714	TCGTCGGCAGCGTCAGATGTGTATAAGAGACAGGCTGGCCCTATCACCAATAA	GTCTCGTGGGCTCGGAGATGTGTATAAGAGACAGCCCAAAAGGCTAATGATTCC
UrsAm_locus77	NW_025577611.1:24382102-24382202	NW_025577611.1_24382152	TCGTCGGCAGCGTCAGATGTGTATAAGAGACAGGAGAAAGATTGCTGGTTGAGG	GTCTCGTGGGCTCGGAGATGTGTATAAGAGACAGGCAGCTCAATTTGGATTGATGA
UrsAm_locus78	NW_025577611.1:53070265-53070365	NW_025577611.1_53070315	TCGTCGGCAGCGTCAGATGTGTATAAGAGACAGTGGATATACCTCCAAGTGTAATGG	GTCTCGTGGGCTCGGAGATGTGTATAAGAGACAGCCAATAGAGCAGTCACAGTGG
UrsAm_locus79	NW_025577641.1:13645763-13645863	NW_025577641.1_13645813	TCGTCGGCAGCGTCAGATGTGTATAAGAGACAGTGTGTCTCCATTAAGCTCGTTC	GTCTCGTGGGCTCGGAGATGTGTATAAGAGACAGGCAATAGTGAGCCTCAGAGC
UrsAm_locus80	NW_025577641.1:14065547-14065647	NW_025577641.1_14065597	TCGTCGGCAGCGTCAGATGTGTATAAGAGACAGCTTTGTTGAGAAGTGCAGTAAGAGA	GTCTCGTGGGCTCGGAGATGTGTATAAGAGACAGACGCTGCCGAGTAACTGGT
UrsAm_locus81	NW_025577642.1:3530243-3530343	NW_025577642.1_3530293	TCGTCGGCAGCGTCAGATGTGTATAAGAGACAGAAGACCTGCAGATTTTCTACTCG	GTCTCGTGGGCTCGGAGATGTGTATAAGAGACAGTGCAGCAGGGCTATACTAGG
UrsAm_locus82	NW_025577811.1:318883-318983	NW_025577811.1_318933	TCGTCGGCAGCGTCAGATGTGTATAAGAGACAGTCCAAGGTCAGAGCTTCCAC	GTCTCGTGGGCTCGGAGATGTGTATAAGAGACAGTCCCTTACTTCCTACCGTCTCA
UrsAm_locus83	NW_025577827.1:3557675-3557775	NW_025577827.1_3557725	TCGTCGGCAGCGTCAGATGTGTATAAGAGACAGGATAGAGGCTTCAGGGTCCA	GTCTCGTGGGCTCGGAGATGTGTATAAGAGACAGAGCTAGAGTTGGCACGGAGT
UrsAm_locus84	NW_025577827.1:3788108-3788208	NW_025577827.1_3788158	TCGTCGGCAGCGTCAGATGTGTATAAGAGACAGATAATCGACACGCAGCTTTACA	GTCTCGTGGGCTCGGAGATGTGTATAAGAGACAGAGAACAGAGTACCCCACTCTCG
UrsAm_locus85	NW_025577827.1:7166478-7166578	NW_025577827.1_7166528	TCGTCGGCAGCGTCAGATGTGTATAAGAGACAGCCCCAACCGACTGTAACAAA	GTCTCGTGGGCTCGGAGATGTGTATAAGAGACAGCCCACCTCTTTTCGTTGTGT
UrsAm_locus86	NW_025577832.1:1501300-1501400	NW_025577832.1_1501350	TCGTCGGCAGCGTCAGATGTGTATAAGAGACAGGATCGTTTGACCTGCCATTT	GTCTCGTGGGCTCGGAGATGTGTATAAGAGACAGTGCGATCTCTCTCCATCCTC
UrsAm_locus87	NW_025577885.1:10329915-10330015	NW_025577885.1_10329965	TCGTCGGCAGCGTCAGATGTGTATAAGAGACAGAATTGTGGTAGTGGGATCAGG	GTCTCGTGGGCTCGGAGATGTGTATAAGAGACAGGCTTTCAGAAAAGCAAGAGTCC
UrsAm_locus88	NW_025577885.1:4796435-4796535	NW_025577885.1_4796485	TCGTCGGCAGCGTCAGATGTGTATAAGAGACAGGCCTTTTCAGAGACCCCTTT	GTCTCGTGGGCTCGGAGATGTGTATAAGAGACAGCGCTGCATTTATCAGACTGC
UrsAm_locus89	NW_025577889.1:1045738-1045838	NW_025577889.1_1045788	TCGTCGGCAGCGTCAGATGTGTATAAGAGACAGGAGAATTGTAGATTCAGCTTCTGAC	GTCTCGTGGGCTCGGAGATGTGTATAAGAGACAGTTCTCTGGAGATGAGTCATGGA
UrsAm_locus90	NW_025577890.1:12091953-12092053	NW_025577890.1_12092003	TCGTCGGCAGCGTCAGATGTGTATAAGAGACAGTCACTCTCAGGCAGAAGGTGT	GTCTCGTGGGCTCGGAGATGTGTATAAGAGACAGTAGGCAGTCCACCTCATTGC
UrsAm_locus91	NW_025577890.1:20488311-20488411	NW_025577890.1_20488361	TCGTCGGCAGCGTCAGATGTGTATAAGAGACAGACAACTTTCTACCATCTGTCAGC	GTCTCGTGGGCTCGGAGATGTGTATAAGAGACAGCCACAAACAGCAGAAACTTGAA
UrsAm_locus92	NW_025577890.1:25011729-25011829	NW_025577890.1_25011779	TCGTCGGCAGCGTCAGATGTGTATAAGAGACAGGTTCCCACCAACGATTCTGT	GTCTCGTGGGCTCGGAGATGTGTATAAGAGACAGGAGGACCGGTTGTTCTGTTC
UrsAm_locus93	NW_025577892.1:1497601-1497701	NW_025577892.1_1497651	TCGTCGGCAGCGTCAGATGTGTATAAGAGACAGTTCCTAGCTGCTACAGAAGAGG	GTCTCGTGGGCTCGGAGATGTGTATAAGAGACAGCGAGGCAGTTTTCTACCAGTTC
UrsAm_locus94	NW_025577894.1:3020290-3020390	NW_025577894.1_3020340	TCGTCGGCAGCGTCAGATGTGTATAAGAGACAGGCGTGTGCAGGAGCTCTCTAT	GTCTCGTGGGCTCGGAGATGTGTATAAGAGACAGTTTACTTCAGGCTCCCTCCA
UrsAm_locus95	NW_025577895.1:13528747-13528847	NW_025577895.1_13528797	TCGTCGGCAGCGTCAGATGTGTATAAGAGACAGTGACTTAGAGCTCTGATGCACTG	GTCTCGTGGGCTCGGAGATGTGTATAAGAGACAGTCTCCTCTGACCTGGCTTTG
UrsAm_locus96	NW_025577895.1:13814632-13814732	NW_025577895.1_13814682	TCGTCGGCAGCGTCAGATGTGTATAAGAGACAGGAAAGGCAGGAATTACTCAAAG	GTCTCGTGGGCTCGGAGATGTGTATAAGAGACAGCGCCCTTCTCTCTCCCTATT
UrsAm_locus97	NW_025577895.1:13975622-13975722	NW_025577895.1_13975672	TCGTCGGCAGCGTCAGATGTGTATAAGAGACAGATGGAAAGACCCCAGGATTT	GTCTCGTGGGCTCGGAGATGTGTATAAGAGACAGGAACTTGAGGCTGAGATTGATT
UrsAm_locus98	NW_025577898.1:5247153-5247253	NW_025577898.1_5247203	TCGTCGGCAGCGTCAGATGTGTATAAGAGACAGTTTGGAGACAGGAAGATCGAA	GTCTCGTGGGCTCGGAGATGTGTATAAGAGACAGGCACGATAGTCTCTGGTGGAG
UrsAm_locus99	NW_025577912.1:16038824-16038924	NW_025577912.1_16038874	TCGTCGGCAGCGTCAGATGTGTATAAGAGACAGTTCCAGCTTAAGGCACTTCC	GTCTCGTGGGCTCGGAGATGTGTATAAGAGACAGGGCTACAGCATTCGATTTCC
UrsAm_locus100	NW_025577912.1:6619023-6619123	NW_025577912.1_6619073	TCGTCGGCAGCGTCAGATGTGTATAAGAGACAGCCTGGAAAATTGATAAGGGAGA	GTCTCGTGGGCTCGGAGATGTGTATAAGAGACAGGACCCTTCTGTAATGCATTGTT
UrsAm_locus101	NW_025577913.1:3549560-3549660	NW_025577913.1_3549610	TCGTCGGCAGCGTCAGATGTGTATAAGAGACAGTGAATGTTAATGGGCCTCAG	GTCTCGTGGGCTCGGAGATGTGTATAAGAGACAGGCTGTCACATTTGTGATGAGGA
UrsAm_locus102	NW_025577914.1:12117799-12117899	NW_025577914.1_12117849	TCGTCGGCAGCGTCAGATGTGTATAAGAGACAGTGGTCAGACAGGTGACGATG	GTCTCGTGGGCTCGGAGATGTGTATAAGAGACAGCTGTGGTTCTCCTGGTGCTT
UrsAm_locus103	NW_025577914.1:8796356-8796456	NW_025577914.1_8796406	TCGTCGGCAGCGTCAGATGTGTATAAGAGACAGCGTGCATGACACACATCAAC	GTCTCGTGGGCTCGGAGATGTGTATAAGAGACAGTCCAGGAGTGACTTGAACAGG
UrsAm_locus104	NW_025577919.1:4814389-4814489	NW_025577919.1_4814439	TCGTCGGCAGCGTCAGATGTGTATAAGAGACAGAGTCTTTAGGAAGACATGGCCTA	GTCTCGTGGGCTCGGAGATGTGTATAAGAGACAGTTGGAGAGGTCGCATAACCT
UrsAm_locus105	NW_025577922.1:11066568-11066668	NW_025577922.1_11066618	TCGTCGGCAGCGTCAGATGTGTATAAGAGACAGACAGCACCGTCAGTCAGAAA	GTCTCGTGGGCTCGGAGATGTGTATAAGAGACAGCCTGTCGTCCTCACAGGTTC
UrsAm_locus106	NW_025577922.1:1923769-1923869	NW_025577922.1_1923819	TCGTCGGCAGCGTCAGATGTGTATAAGAGACAGTGGGTCACAATTGGTCTTGA	GTCTCGTGGGCTCGGAGATGTGTATAAGAGACAGACACCCATTCAACAGCCTTC
UrsAm_locus107	NW_025577924.1:4419553-4419653	NW_025577924.1_4419603	TCGTCGGCAGCGTCAGATGTGTATAAGAGACAGCACACCTCGGCAGTAGCTAAG	GTCTCGTGGGCTCGGAGATGTGTATAAGAGACAGGGAAGATTGGAAGATGGAAGC
UrsAm_locus108	NW_025577924.1:4485150-4485250	NW_025577924.1_4485200	TCGTCGGCAGCGTCAGATGTGTATAAGAGACAGAAAAGGCAGATCCCTCAGAT	GTCTCGTGGGCTCGGAGATGTGTATAAGAGACAGAGGCACGCTCATGGCTAA
UrsAm_locus109	NW_025577928.1:12514458-12514558	NW_025577928.1_12514508	TCGTCGGCAGCGTCAGATGTGTATAAGAGACAGCTTGTCTTTCAGAACTCTCAACC	GTCTCGTGGGCTCGGAGATGTGTATAAGAGACAGGATCTGCAGAAGTTATCAGAAAGC
UrsAm_locus110	NW_025577932.1:2275748-2275848	NW_025577932.1_2275798	TCGTCGGCAGCGTCAGATGTGTATAAGAGACAGGGGGTCCTCTTGTACTCTCTG	GTCTCGTGGGCTCGGAGATGTGTATAAGAGACAGGCAGATAACATCTCTGATTCCAG
UrsAm_locus111	NW_025577951.1:7909389-7909489	NW_025577951.1_7909439	TCGTCGGCAGCGTCAGATGTGTATAAGAGACAGCAAGCAGCCATAAAGCTGATAA	GTCTCGTGGGCTCGGAGATGTGTATAAGAGACAGCAGATTAACAAGATCTACCCCTCT
UrsAm_locus112	NW_025577955.1:10717973-10718073	NW_025577955.1_10718023	TCGTCGGCAGCGTCAGATGTGTATAAGAGACAGCACTTACGCCAAAGCAAAGG	GTCTCGTGGGCTCGGAGATGTGTATAAGAGACAGGGGTCCTACTTCCGAGACCT
UrsAm_locus113	NW_025577955.1:8643317-8643417	NW_025577955.1_8643367	TCGTCGGCAGCGTCAGATGTGTATAAGAGACAGTGCAGTCTCCTCCACTCAAC	GTCTCGTGGGCTCGGAGATGTGTATAAGAGACAGACATGCTGCTTATGCCTTCC
UrsAm_locus114	NW_025577956.1:5521215-5521315	NW_025577956.1_5521265	TCGTCGGCAGCGTCAGATGTGTATAAGAGACAGTCTGTCCTCTCCTTTAGCCTGT	GTCTCGTGGGCTCGGAGATGTGTATAAGAGACAGGAGCTGGGTGACAAAAGGTC
UrsAm_locus115	NW_025577978.1:702323-702423	NW_025577978.1_702373	TCGTCGGCAGCGTCAGATGTGTATAAGAGACAGCGGATCATCACCTTTACCG	GTCTCGTGGGCTCGGAGATGTGTATAAGAGACAGTTGGTACCCCTTGTGTAGCC
UrsAm_locus116	NW_025578001.1:3405235-3405335	NW_025578001.1_3405285	TCGTCGGCAGCGTCAGATGTGTATAAGAGACAGGCGAGTCAGACTTCATGGTG	GTCTCGTGGGCTCGGAGATGTGTATAAGAGACAGTCACGCTCCAGGCATCTAAT
UrsAm_locus117	NW_025578001.1:5184607-5184707	NW_025578001.1_5184657	TCGTCGGCAGCGTCAGATGTGTATAAGAGACAGCAAGTCCCCTAGCCTCAGGT	GTCTCGTGGGCTCGGAGATGTGTATAAGAGACAGAACGTGACCTTCACCAGCTC
UrsAm_locus118	NW_025578003.1:3001365-3001465	NW_025578003.1_3001415	TCGTCGGCAGCGTCAGATGTGTATAAGAGACAGCACCTACATTCTTTCACAAAGCAG	GTCTCGTGGGCTCGGAGATGTGTATAAGAGACAGCTAGGTCGTGACAGCCCAGA
UrsAm_locus119	NW_025578017.1:611387-611487	NW_025578017.1_611437	TCGTCGGCAGCGTCAGATGTGTATAAGAGACAGGAAGCAAAGGCCTAAGAGCA	GTCTCGTGGGCTCGGAGATGTGTATAAGAGACAGGGCATACAGGCAGGTCTTCT
UrsAm_locus120	NW_025578017.1:765095-765195	NW_025578017.1_765145	TCGTCGGCAGCGTCAGATGTGTATAAGAGACAGGCAAACCAGAGCCTTGAGTC	GTCTCGTGGGCTCGGAGATGTGTATAAGAGACAGCCGTAGAGATGTAGGCGAGTG
UrsAm_locus121	NW_025578018.1:5159548-5159648	NW_025578018.1_5159598	TCGTCGGCAGCGTCAGATGTGTATAAGAGACAGGCCTGTAGGGTAATGACAGG	GTCTCGTGGGCTCGGAGATGTGTATAAGAGACAGGAATGAGCTGACCGCAGAAC
UrsAm_locus122	NW_025578025.1:3837190-3837290	NW_025578025.1_3837240	TCGTCGGCAGCGTCAGATGTGTATAAGAGACAGCCATGGGTGAAATGAAGAGC	GTCTCGTGGGCTCGGAGATGTGTATAAGAGACAGTCCCCTCGGTATCTGGTATTC
UrsAm_locus123	NW_025578025.1:567305-567405	NW_025578025.1_567355	TCGTCGGCAGCGTCAGATGTGTATAAGAGACAGGGGGCAACACAAATGTACTTATC	GTCTCGTGGGCTCGGAGATGTGTATAAGAGACAGTGGGAAAATTCTGACCCAAC
UrsAm_locus124	NW_025578025.1:5901139-5901239	NW_025578025.1_5901189	TCGTCGGCAGCGTCAGATGTGTATAAGAGACAGACACTGCACTCGACCCTCTT	GTCTCGTGGGCTCGGAGATGTGTATAAGAGACAGCAGGTGTTACGCACTGATGG
UrsAm_locus125	NW_025578032.1:1085510-1085610	NW_025578032.1_1085560	TCGTCGGCAGCGTCAGATGTGTATAAGAGACAGCTCTGAGTGGAGACCTAATTATTGA	GTCTCGTGGGCTCGGAGATGTGTATAAGAGACAGTGCCCTATGTCCTTCTCACTC
UrsAm_locus126	NW_025578040.1:6138341-6138441	NW_025578040.1_6138391	TCGTCGGCAGCGTCAGATGTGTATAAGAGACAGGAACACTTATAACAACGTCCTGTCA	GTCTCGTGGGCTCGGAGATGTGTATAAGAGACAGTATCTCCTGTCCACGCAAGA
UrsAm_locus127	NW_025578058.1:5735722-5735822	NW_025578058.1_5735772	TCGTCGGCAGCGTCAGATGTGTATAAGAGACAGCCTAGGTCCAGGGAATGACA	GTCTCGTGGGCTCGGAGATGTGTATAAGAGACAGTCAGATTTGTGTTCAAGAGACTCC
UrsAm_locus128	NW_025578081.1:8061994-8062094	NW_025578081.1_8062044	TCGTCGGCAGCGTCAGATGTGTATAAGAGACAGGGTCTGAAAAGAAATGGCTGA	GTCTCGTGGGCTCGGAGATGTGTATAAGAGACAGCCCTTTCCTCAGTCTTATTCCA
UrsAm_locus129	NW_025578096.1:9722201-9722301	NW_025578096.1_9722251	TCGTCGGCAGCGTCAGATGTGTATAAGAGACAGAGGGTGGAGTACAAATTAGGG	GTCTCGTGGGCTCGGAGATGTGTATAAGAGACAGCTGAGGTTTCCTTTCGCAAC
UrsAm_locus130	NW_025578108.1:4296963-4297063	NW_025578108.1_4297013	TCGTCGGCAGCGTCAGATGTGTATAAGAGACAGACTGTTCAGATCAAAGGAGGGACT	GTCTCGTGGGCTCGGAGATGTGTATAAGAGACAGTTCTGTGTGAGGAAGATCAGG
UrsAm_locus131	NW_025578111.1:3443205-3443305	NW_025578111.1_3443255	TCGTCGGCAGCGTCAGATGTGTATAAGAGACAGGCCCTGTGGTATGTATGGGTTA	GTCTCGTGGGCTCGGAGATGTGTATAAGAGACAGTCTAAATGGAGGGTGTTTGC
UrsAm_locus132	NW_025578122.1:2354982-2355082	NW_025578122.1_2355032	TCGTCGGCAGCGTCAGATGTGTATAAGAGACAGGAAGGTAACCAGAACACAGGTTG	GTCTCGTGGGCTCGGAGATGTGTATAAGAGACAGTGAGAAACAGCAGCAAGCTAA
UrsAm_locus133	NW_025578128.1:1352388-1352488	NW_025578128.1_1352438	TCGTCGGCAGCGTCAGATGTGTATAAGAGACAGAGACCACAGGCTCCATCTTG	GTCTCGTGGGCTCGGAGATGTGTATAAGAGACAGAAAAGCTAAGCGGACCCTCTA
UrsAm_locus134	NW_025578128.1:8601510-8601610	NW_025578128.1_8601560	TCGTCGGCAGCGTCAGATGTGTATAAGAGACAGTCACCTCCACCCTGAGAGTC	GTCTCGTGGGCTCGGAGATGTGTATAAGAGACAGACCCCGTTAGAGAAGGGAAA
UrsAm_locus135	NW_025578153.1:11009584-11009684	NW_025578153.1_11009634	TCGTCGGCAGCGTCAGATGTGTATAAGAGACAGAGAGTGGGGACCCATGAAG	GTCTCGTGGGCTCGGAGATGTGTATAAGAGACAGTGGGACCTCTGAACTCCTATC
UrsAm_locus136	NW_025578153.1:13848043-13848143	NW_025578153.1_13848093	TCGTCGGCAGCGTCAGATGTGTATAAGAGACAGCAGAAAGGGAGACATTTTGGTC	GTCTCGTGGGCTCGGAGATGTGTATAAGAGACAGTACTGGATCTCCCAGCCAGA
UrsAm_locus137	NW_025578153.1:9939305-9939405	NW_025578153.1_9939355	TCGTCGGCAGCGTCAGATGTGTATAAGAGACAGGCAGCTGTTTAAGTGGCCTTC	GTCTCGTGGGCTCGGAGATGTGTATAAGAGACAGTGCTGTTTATAGACCCAGGATG
UrsAm_locus138	NW_025578157.1:865282-865382	NW_025578157.1_865332	TCGTCGGCAGCGTCAGATGTGTATAAGAGACAGGAACGGTGTCAGCTCAGGA	GTCTCGTGGGCTCGGAGATGTGTATAAGAGACAGGCATCACAGAGGGTCCAAG
UrsAm_locus139	NW_025578162.1:1089391-1089491	NW_025578162.1_1089441	TCGTCGGCAGCGTCAGATGTGTATAAGAGACAGTTACAGGTGCTTGTGCATGG	GTCTCGTGGGCTCGGAGATGTGTATAAGAGACAGGCGGATCACGGGTAGAAGT
UrsAm_locus140	NW_025578174.1:15536008-15536108	NW_025578174.1_15536058	TCGTCGGCAGCGTCAGATGTGTATAAGAGACAGCCTCCGTGGCTTCACTTTAT	GTCTCGTGGGCTCGGAGATGTGTATAAGAGACAGCTAGATCTGCTGCTCACTAAGGA
UrsAm_locus141	NW_025578174.1:7978456-7978556	NW_025578174.1_7978506	TCGTCGGCAGCGTCAGATGTGTATAAGAGACAGATGTGTGGGGTTATGCCTCA	GTCTCGTGGGCTCGGAGATGTGTATAAGAGACAGTTAATGTCACAGGTGGACTGC
UrsAm_locus142	NW_025578181.1:66624-66724	NW_025578181.1_66674	TCGTCGGCAGCGTCAGATGTGTATAAGAGACAGCCTTGGCTTACGCTTCTTCTT	GTCTCGTGGGCTCGGAGATGTGTATAAGAGACAGACACAGCGAACTCACTGGAG
UrsAm_locus143	NW_025578194.1:626436-626536	NW_025578194.1_626486	TCGTCGGCAGCGTCAGATGTGTATAAGAGACAGCCTGGATTGGTGTGAACCTT	GTCTCGTGGGCTCGGAGATGTGTATAAGAGACAGCTTGTCCACAGCACGACACT
UrsAm_locus144	NW_025578204.1:3441184-3441284	NW_025578204.1_3441234	TCGTCGGCAGCGTCAGATGTGTATAAGAGACAGCCACCAGTCAGTGAAATAGTTGAT	GTCTCGTGGGCTCGGAGATGTGTATAAGAGACAGCCACCGAATCTGAATCCTCT
UrsAm_locus145	NW_025578204.1:7012528-7012628	NW_025578204.1_7012578	TCGTCGGCAGCGTCAGATGTGTATAAGAGACAGTCTTTTCCCTTTATCCTGTAGGG	GTCTCGTGGGCTCGGAGATGTGTATAAGAGACAGAAAGCTATTCATGGTCCTGGTC
UrsAm_locus146	NW_025578216.1:1276328-1276428	NW_025578216.1_1276378	TCGTCGGCAGCGTCAGATGTGTATAAGAGACAGTTGAAGACCAACCACACCAA	GTCTCGTGGGCTCGGAGATGTGTATAAGAGACAGCGCAGTTTTGTGGTTCTTTG
UrsAm_locus147	NW_025578217.1:373649-373749	NW_025578217.1_373699	TCGTCGGCAGCGTCAGATGTGTATAAGAGACAGAACATTTCAAGGCCATCACC	GTCTCGTGGGCTCGGAGATGTGTATAAGAGACAGAACCAAGTGCACGGGACAG
UrsAm_locus148	NW_025578249.1:1314774-1314874	NW_025578249.1_1314824	TCGTCGGCAGCGTCAGATGTGTATAAGAGACAGAGCTTCAAGGCCACCCTGT	GTCTCGTGGGCTCGGAGATGTGTATAAGAGACAGCACCTGAACTCTGGGCTTGT
UrsAm_locus149	NW_025578249.1:1653786-1653886	NW_025578249.1_1653836	TCGTCGGCAGCGTCAGATGTGTATAAGAGACAGGGGACTCGAGATCAGCAGAG	GTCTCGTGGGCTCGGAGATGTGTATAAGAGACAGCCGCCAATTCTGCAACTAGA
UrsAm_locus150	NW_025578255.1:1750711-1750811	NW_025578255.1_1750761	TCGTCGGCAGCGTCAGATGTGTATAAGAGACAGCCAATCAGCCTACCAAGAGC	GTCTCGTGGGCTCGGAGATGTGTATAAGAGACAGTCTCATCCCTAACTGCACTCTG
UrsAm_locus151	NW_025578284.1:1665426-1665526	NW_025578284.1_1665476	TCGTCGGCAGCGTCAGATGTGTATAAGAGACAGCAGCATGCTTACCTTCTGGA	GTCTCGTGGGCTCGGAGATGTGTATAAGAGACAGGACTGAATTCACAGCCTTGATG
UrsAm_locus152	NW_025578290.1:1135809-1135909	NW_025578290.1_1135859	TCGTCGGCAGCGTCAGATGTGTATAAGAGACAGGCATATAAAGCCACCCTGGA	GTCTCGTGGGCTCGGAGATGTGTATAAGAGACAGCCATAGGCAGACCCATTTTAAG
UrsAm_locus153	NW_025578290.1:2008392-2008492	NW_025578290.1_2008442	TCGTCGGCAGCGTCAGATGTGTATAAGAGACAGACTACTCCCCGTTTTCACCA	GTCTCGTGGGCTCGGAGATGTGTATAAGAGACAGTTGCAGAACTCGGTCTTGG
UrsAm_locus154	NW_025578290.1:497203-497303	NW_025578290.1_497253	TCGTCGGCAGCGTCAGATGTGTATAAGAGACAGCTGTGGTCTGCATGAGTGCT	GTCTCGTGGGCTCGGAGATGTGTATAAGAGACAGCCACCGTTGCACTTACTATGA
UrsAm_locus155	NW_025578328.1:4149213-4149313	NW_025578328.1_4149263	TCGTCGGCAGCGTCAGATGTGTATAAGAGACAGAACCACGTGTCGTCATGAAT	GTCTCGTGGGCTCGGAGATGTGTATAAGAGACAGATGGACATGTGACTGCTGGA
UrsAm_locus156	NW_025578328.1:6564996-6565096	NW_025578328.1_6565046	TCGTCGGCAGCGTCAGATGTGTATAAGAGACAGCACCACTTGTCCAGGCAAAC	GTCTCGTGGGCTCGGAGATGTGTATAAGAGACAGGTCCCACGTTCTCCCATGT
UrsAm_locus157	NW_025578478.1:3465485-3465585	NW_025578478.1_3465535	TCGTCGGCAGCGTCAGATGTGTATAAGAGACAGGTGTGACGTGTGAGCTGTCC	GTCTCGTGGGCTCGGAGATGTGTATAAGAGACAGGACCCCATTCCTGAGATGAA
UrsAm_locus158	NW_025578481.1:11984742-11984842	NW_025578481.1_11984792	TCGTCGGCAGCGTCAGATGTGTATAAGAGACAGCAGCTAGGTTCCTCAGCTACAGA	GTCTCGTGGGCTCGGAGATGTGTATAAGAGACAGCATGAGCTCCACGCTTTCTA
UrsAm_locus159	NW_025578481.1:7940051-7940151	NW_025578481.1_7940101	TCGTCGGCAGCGTCAGATGTGTATAAGAGACAGCTGTCACACAGATGAAGCAATAGA	GTCTCGTGGGCTCGGAGATGTGTATAAGAGACAGTGCTTGGAGAATGACTGTGTG
UrsAm_locus161	NW_025578488.1:1466302-1466402	NW_025578488.1_1466352	TCGTCGGCAGCGTCAGATGTGTATAAGAGACAGTTGCTCTGCGTCTTACAGGA	GTCTCGTGGGCTCGGAGATGTGTATAAGAGACAGTCGGTTGCACTCTAAAACCA
UrsAm_locus162	NW_025578495.1:11987922-11988022	NW_025578495.1_11987972	TCGTCGGCAGCGTCAGATGTGTATAAGAGACAGATCATGAAGGACATGCTGTCTG	GTCTCGTGGGCTCGGAGATGTGTATAAGAGACAGCCGTAGGTGTCATGGCAGT
UrsAm_locus163	NW_025578495.1:13980261-13980361	NW_025578495.1_13980311	TCGTCGGCAGCGTCAGATGTGTATAAGAGACAGCGAACTGGGACAGTGTTGAA	GTCTCGTGGGCTCGGAGATGTGTATAAGAGACAGTTTCCTGCTACTTCCAACTCG
UrsAm_locus164	NW_025578495.1:16006828-16006928	NW_025578495.1_16006878	TCGTCGGCAGCGTCAGATGTGTATAAGAGACAGTAGGCTCCAGCTCAAGGTCT	GTCTCGTGGGCTCGGAGATGTGTATAAGAGACAGTTGGAGCTGAGGAGTCGAG
UrsAm_locus165	NW_025578495.1:1793080-1793180	NW_025578495.1_1793130	TCGTCGGCAGCGTCAGATGTGTATAAGAGACAGTCTTCTAACACTAAGACATCTGCAC	GTCTCGTGGGCTCGGAGATGTGTATAAGAGACAGTGGTACCAAAAGGAAGACAGG
UrsAm_locus166	NW_025578495.1:4242494-4242594	NW_025578495.1_4242544	TCGTCGGCAGCGTCAGATGTGTATAAGAGACAGGGAAAGTGTAGATAAGGCCTGAGA	GTCTCGTGGGCTCGGAGATGTGTATAAGAGACAGTGACTGATATGGAGTCCTAGCC
UrsAm_locus167	NW_025578495.1:7658915-7659015	NW_025578495.1_7658965	TCGTCGGCAGCGTCAGATGTGTATAAGAGACAGGCACGCAGTATCTGAGGATG	GTCTCGTGGGCTCGGAGATGTGTATAAGAGACAGAAGACAATGTCCCCGGATCT
UrsAm_locus168	NW_025578501.1:19860905-19861005	NW_025578501.1_19860955	TCGTCGGCAGCGTCAGATGTGTATAAGAGACAGTGTTCTGGTTGGAAGGGACT	GTCTCGTGGGCTCGGAGATGTGTATAAGAGACAGCCTTCTCCAACCTTGCATGT
UrsAm_locus169	NW_025578501.1:28021841-28021941	NW_025578501.1_28021891	TCGTCGGCAGCGTCAGATGTGTATAAGAGACAGGCATTGCTCATTTACATGTGGT	GTCTCGTGGGCTCGGAGATGTGTATAAGAGACAGGCCTCATCTCTTTCTAAAATGCTC
UrsAm_locus170	NW_025578501.1:2900819-2900919	NW_025578501.1_2900869	TCGTCGGCAGCGTCAGATGTGTATAAGAGACAGCCCTAGGTCTCATTCTAAACCTGA	GTCTCGTGGGCTCGGAGATGTGTATAAGAGACAGCTGCTCTCAGGCCTTGATCC
UrsAm_locus171	NW_025578505.1:14798388-14798488	NW_025578505.1_14798438	TCGTCGGCAGCGTCAGATGTGTATAAGAGACAGGGTTTTCTACGTCCGTACCC	GTCTCGTGGGCTCGGAGATGTGTATAAGAGACAGCGCTTCTCACGTGGCTTACT
UrsAm_locus172	NW_025578505.1:9618701-9618801	NW_025578505.1_9618751	TCGTCGGCAGCGTCAGATGTGTATAAGAGACAGTTCCTGATACGGTCGACTGAC	GTCTCGTGGGCTCGGAGATGTGTATAAGAGACAGCGCATGGTTCCACCTTCAC
MP-SRY_Ursus	NW_025578283.1:51927-52041	N/A	TCGTCGGCAGCGTCAGATGTGTATAAGAGACAGTGGTCTCGTGATCAAAGGCGC	GTCTCGTGGGCTCGGAGATGTGTATAAGAGACAGGCCATTTTTCGGCTTCCGTAAG

## Sheet: SI_Table4
SI_Table 4. Sequence information for GT-seq amplicons used in this study (UrsAm_locus1 - UrsAm_locus172), as well as the SRY sexing locus (MP-SRY_Ursus). The column AmpliconPosition refers to the genomic coordinates (ScaffoldName:SeqStart-SeqEnd) of the amplicon on the black bear genome (NCBI RefSeq Assembly: GCF_020975775.1). SNPs are coded using IUPAC Ambiguity Codes for Nucleotide Degeneracy. …
ShortLocusName	AmpliconPosition	AmpliconSequence
UrsAm_locus1	NW_025576306.1:4219014-4219107	GTCCCTGAACCAATTCAAGCCCCCTCCCCATCTGTAAAGTATGCATYGTAATCATGCCTTCCARATRTGGTAGTTGAGATGCTGAGACGAGATG
UrsAm_locus2	NW_025576331.1:3469886-3469980	GGAGATTAGCAGGGCATCGCATGCGCTTCGGGTGGGAGAGCAAGTGACTAYGGCCCTCTGGAGAATAGTTTGGTCTTACTTTGAAAATGCAGCCG
UrsAm_locus3	NW_025576371.1:1785123-1785209	AAGAGAGCTGTTGCATTTTCGGAAACATCAGAACAGRAAGAAGCAGGGAGATAGACAAAGGGTTTTCTCTTGGCTGGGCTTTGTATT
UrsAm_locus4	NW_025576392.1:1317366-1317456	GCACCCCATCAGAGTAGGTCTCCTAGGCCTTGGTGTCTTTGCTMATCCTTCAGAACACCAGTAGTGTCACCTCATGGCTGTTAACCCAGGT
UrsAm_locus5	NW_025576393.1:6175637-6175716	CGGCCCCAACGTTCTAAATTTCAGGGAAAGAACAGGAGCACACGGAGGCCYCTCACCCCACTCAGTGCCTCCTTCGAGGT
UrsAm_locus6	NW_025576453.1:32117261-32117340	GCCTGCATAGAGGTCCTCACATGAGTCCCAYMTCCAAMCCCTCCCAGTCTCCTTAGAGGAGTAGCCTGTAATTGTCATCC
UrsAm_locus7	NW_025576453.1:32279981-32280067	GGAGAGTGCCTCATCTCTGGCCAAGATGTGAGCCTCTTGCTTCATKCCCTGAAACTTTTCTGACATGGAAGTGTGGAATATCCATTG
UrsAm_locus8	NW_025576453.1:9888816-9888915	AGAGAGAGCTGGGAACCTCAGAAGGCAGATCKCCTGCCTAGAGCTATGACMATGGAATGAAGAGCCACGGCAACACAGGCAAGGAGCGAGAGAATAAATG
UrsAm_locus9	NW_025576456.1:628470-628549	CTCCTGTTGCTCAAGGTATACATCCTTCAGATCTAATTCGTYTGCCTGGAATCCACCCAATACACAGGCTCATCCCCGAT
UrsAm_locus10	NW_025576470.1:18444003-18444085	AGGTTACCTGAATCCAACCTGTTCTTTGCAGGATGATTTTTTTAAGAACAYRCATCTGAATGTGTCACCTTCTGTTTGAAGCA
UrsAm_locus11	NW_025576470.1:20159795-20159893	ACAGTCTGCTTCCCACGAATTGCGCCTACAGTGTTTTACAAGTATTTCRAAGGCTCTTTCGCAGGATTTCCTCTTAATTACTCTCCCTCCTGTATCCTG
UrsAm_locus12	NW_025576506.1:8038725-8038811	CACTGGTCCTCTCATGGACACGGATGGCTTCTGGCTMTTTTCAGAAGCATGCCAGCTCTCTGAGCAAACACCTCCTAGGTTGGGACA
UrsAm_locus13	NW_025576506.1:9191099-9191185	GAGAACAGATCTGAACACTTCCAAATACTACCCAAAATGGGGYTGAGCCTATCCCTCTGCCCAACTCCTTCCTTTCTCAATGAAAGG
UrsAm_locus14	NW_025576572.1:3609058-3609141	ACCGCCACATTGCTCTCTCCGCGCTGCGACCTTGAAAACGGCTYCCGCTGTGGAAACAGCGGGCAGAAGGCACATTCCAAGCAC
UrsAm_locus15	NW_025576579.1:3727322-3727408	CAGGAAGCTTTAAGGCACCAGCTTTCTGCCAAAGTTGGTACTGGGCACTTYGGATGAAGTGGGTCCTGCCTTTATCTCCTACTTGTC
UrsAm_locus16	NW_025576580.1:43866969-43867048	TGTGGGACCTGGGAAATCTATAGAGGAAGTACAACARATTCTTAAGAAGTTGGGAATGAGACAGGCCATCTGTACTCCTG
UrsAm_locus17	NW_025576580.1:50049643-50049722	AAGGTGAGTAGGTCTGGGCTTGGCAAGCCCAAYAGGACTCAGCCACCTGTTCAACTACCAGGAGGCACAGCTTCTCTGTG
UrsAm_locus18	NW_025576580.1:52880920-52881012	AATTACTCGGAAGGGAAGCATCCARCACCAAGCCCGGGCAGAGACCTGCCYGGGGATGMTGCGTTTTAAAGGCCTTCAGGGTTTTGAGGGGTC
UrsAm_locus19	NW_025576580.1:53341768-53341863	AGGGTTTAACGCGCAGGAGGGCCCCGCCCCTGGGTAGCCAGGTGTCCAAASTTAAAAACGCAKTCTCTGCTTGCCGGTTTAGGGGACGCTATTAGG
UrsAm_locus20	NW_025576583.1:1250206-1250288	CTCTCTCGCCCTTAAATTGCCAGCTCCCTTACCGCCGCCGMCATTATCCTGACCCCTGTTCCGTCGTGGCAAAACTGAGTCTG
UrsAm_locus21	NW_025576583.1:3149523-3149623	GGTCTTTTCAGGTGATACCTTTCAGATAATTGTYTTCCTCCCCTTGAAGCYCCCCTTTACAATCATCTGCATCTTGAACTTCAGGAACGAAAGACCCTCGA
UrsAm_locus22	NW_025576617.1:21809089-21809175	CCCCAACTGCAAATAAAACATTGCGATTTTAGCAAAATATGYAGCTGAGCGGAAGCCAGAAGAGTCGYGTTGTGGACGAGCTGCTGT
UrsAm_locus23	NW_025576617.1:3305440-3305522	GGCCTGAAGCCATAGAGCATCTGCTTGCTGCTAYTCATCTTTTCTTCGTCCACGCCCTAGGCTCTAAACTTGACGTCAGCCGC
UrsAm_locus24	NW_025576632.1:2483142-2483222	GGGTCATGGTGAGGCTTGTAGTGATCACAGGAGATCAATGTGTGGCCRAGTTAGAGCAGGGCCACTACTACCCCTGGGAGA
UrsAm_locus25	NW_025576633.1:16907575-16907654	GACGCCAGGGATATTTCATCCCCTGGCACCAGGGGGATAATTGGCAGYAGGTACTTTGTGTTCCAACTGCTTAGTAACAC
UrsAm_locus26	NW_025576633.1:18239092-18239186	GCCGGTGTTGTTTTCAGACTGTGGTTTACACGGTGTTCGCCCAGGSCAGTCGGTTTGACCCAGGGCTGGTAAAATCCTTTGAAAGTCACTTGTGC
UrsAm_locus27	NW_025576633.1:6114288-6114371	GCTGTACTTCACCATGGCAGTTTCTGGCATGCATRCAAGTGTAGCAGTCATCCATTGTGGTGGGCATCAAAGAACACCTCAGTG
UrsAm_locus28	NW_025576762.1:4051362-4051443	ACAGAAGGTGCACAACTAGCAGACATTGCACRGAAAGGATGGAGGCCRGCAGCTGGAGGGCACAAATGAGTCTGCTCAGAGA
UrsAm_locus29	NW_025576848.1:2300718-2300805	TGTACAGGCATGTGGGAGAGGGTGCGGGGGAGGGCGGYTTTAATAGGGTGTGTGCRTCTTCCCAGGGCGCTCAGGAGATGCCTTGTTG
UrsAm_locus30	NW_025576906.1:8981546-8981625	GCGCTGAATTTTGACAGATGAATTTGGGGGATTGGGAGGAAGGAGGAATKGTTTTTGAAGGTTTCCCAGCAAATACTGAG
UrsAm_locus31	NW_025576907.1:25948603-25948687	AGTCGCATCTGGTTGTACTGAACACCCCGCCCCCCGTCATCTTCTCTRTTCAAGTGGRATTTCCATTTCCCCATATTGCATTGGT
UrsAm_locus32	NW_025576907.1:8654192-8654291	GTCGGAAGGGTGAGGTGATATCCTAAGGGCCATACAACTCATTAATTACCYAGAGGGCTGTGAAGTCTTCTTTCTTTTTTATCATGGCCAAATGAACAGG
UrsAm_locus33	NW_025577030.1:11656755-11656834	TGCATTAAGTACTAAACCCCTCTCAGATTAGATAATYCACGGTGATTTTTACGGGCAATCCCCTCACTGTGCACGGTTCT
UrsAm_locus34	NW_025577030.1:5940514-5940603	GCAGCAACGATGTTCCATTTATAGCTGCTGTTCAGTATGGGAYGYRCAGCTCTCAGCTTTATTCCGAGGGACATGGTGACAGTCATTCCC
UrsAm_locus35	NW_025577030.1:8960241-8960320	ATAACTTGGGCCCTAACCAGGGGCTTGCAAAAGTCAYACTGGAAACTGGGGATACAGACATTAGCCCCAAACTTCTTTGG
UrsAm_locus36	NW_025577046.1:11239719-11239800	AAGTCCCGACCTTGTTTTGAGCCCTCTTCCTCAAGGTCATATGACCRTTTGAACCTCTAAGACAGTGAGTTCTTCCAAGAGA
UrsAm_locus37	NW_025577063.1:1454713-1454803	CCATCCTGAAGTGCTTACACCAGGCCAGGCACTGTGCTACACRCTCCATCTGTATTTTCCTTTTTAATTCTTGAAAATGCCTGGCGTACTA
UrsAm_locus38	NW_025577063.1:2255309-2255390	TGTTCCATCACTGCAGACAGACAGACAGACASACACACACACACACCAGCTCTGCTGCCTCTGAAGCCACCCCTCCTTCACT
UrsAm_locus39	NW_025577063.1:4565799-4565892	AAACTGGACATTCGGACTGGAGCTAGAGGGCTGGGGCCACAAGWAATGAAAGCAGGCTCCTGAGAGACCGACARGAAGAGATCCTCCAAAGGCA
UrsAm_locus40	NW_025577063.1:8778184-8778263	GAACACTGAACTTCTTTCCCATGTTTTGGGMGTTTCTCACCTTGTGGATATCTCCCACCATAAAAGCTAGAAAACGCTGG
UrsAm_locus41	NW_025577071.1:10270088-10270167	ATTCCTCTCGTATTTCTCTTGTGGTAGAGCGACCAACATTTCTGTCACTSCGTGGGAGATTCCAGAGAGCTGCACGACTA
UrsAm_locus42	NW_025577071.1:12865057-12865137	CCAAAATCGATACACCACACTTGAAAACAGTAGTGTGATTACGATCAGCTYGGTGGTGTGTGGAATGAGCATCGAGGAATG
UrsAm_locus43	NW_025577071.1:13368072-13368151	AATGAAATCGGTGAGGCTGAGGCTGAAGCTACAAGRAGGCACTGCAKTATGAGTCAGGCTGTTACTACCTCAGGCTCTCA
UrsAm_locus44	NW_025577071.1:16368374-16368453	GGGTCATCAGAGATAACGCACACATTTCTATCATTAGCRTGAACTCAAACAAACAGAGGGACTTGAACTCCTTACAAAAG
UrsAm_locus45	NW_025577071.1:17243300-17243382	AGGATGGGTTCTGCTCCAGGGTGCCACCCTATYGTGCCTGCCAACAGCTGGCTAACCCTGGGAACTCCTGCACACAGGAAAGA
UrsAm_locus46	NW_025577071.1:23387818-23387899	AAATCTCCAGGGGACCATGTGAGCTGAAACCAAAGTGTGTCATTCYATGCATATGGCAGAGATAAGATTGCCCTGAGTGCAC
UrsAm_locus47	NW_025577071.1:3397874-3397957	CACCGAGTAAACCCTCCTTGAGGCAGTGGGTCTCTGAGGCTCCAGGGMCRTCCAGGACGGCCTGGTTGTGTTCCTGAAATCCCC
UrsAm_locus48	NW_025577071.1:40319191-40319270	TAAACTTGGCCATGCTCTGAAAAATGGAATTCCTAGACRTTGSTGTTGGATAAACTGGCCTTGTCATGTTGGCTCAGTAT
UrsAm_locus49	NW_025577071.1:45366325-45366406	AGCATGCTCAAGCTGAACTTATTTTTTTTTTTATCATTCAAGGWATTTATAGACATCTTTCCAAGTCAAAATTGTACAACCCA
UrsAm_locus50	NW_025577071.1:70381872-70381952	GGGACCTTGTGGAGGAAGATCACACGCAGCGGGAGGMCGGGGARGAGAGCTCRCACACAAGAAATCACTTGCTATGCGACG
UrsAm_locus51	NW_025577071.1:71400886-71400966	CTCAGCTCACCCTTTGGAAGATGTAGCTAGTAAGAGACCTGCGTAAGCCCYGCTGAGGCTATTGAGGTAGCTAATTCCGGG
UrsAm_locus52	NW_025577071.1:947148-947230	ACTGGTTTTAGGGCCAGTGCYCCTCTCGGTGAGCACGTCRGCATGTGTGGGTATGTACACCTGTTCATTGTCTCATGCACGTG
UrsAm_locus53	NW_025577071.1:978584-978664	GGAAACCGCGTGATTTGATATTCGCCGTCMCAYGTTCACGTCTAGACAATGGGAGGCAGTGCGTCACAGATGCCCCTTACG
UrsAm_locus54	NW_025577135.1:36884567-36884653	GGAACTGCTCTCACCGCTCTGTTGGGGCAGGTTCTCCACCAATGAGCSTTTGAAACGGACTCAGCAACGTTTCCCCTCTGTCTTCAG
UrsAm_locus55	NW_025577135.1:39616929-39617028	AGGGCAGTCAGAGTCACCATGAAACACACCTGAGCGGGGTGCTCACTTGGRCACAGGCCTGGCAGGGCCGGGGCGGCCCTCAAGTTGGTGAGTCCTCTC
UrsAm_locus56	NW_025577135.1:6752944-6753029	GGGTACCCATGGAGTGTGAAGTTTAAGCTAGCAACACCTCAATCTGYAGATGAGTCTGATGTCCTCCAAAGCGTGAGACCATCTGA
UrsAm_locus57	NW_025577135.1:6900413-6900501	TGGGAGAATAAGTGTGGCTCAATCACTGGGATTTTTCCTGKGACAGAGAAGGGGAGAGGAGCTTCAATAATGGACACTCACGTCGTGTT
UrsAm_locus58	NW_025577135.1:7290910-7290989	AATGAGCTTAAGTAACTCACACAGGAGGAGAAAGGGTGGCAAASGACAGTGAAGGGGATCCCCTAGCTTCCTGACAGCAC
UrsAm_locus59	NW_025577137.1:8607236-8607316	TTGACCTGGATTGCAGCTTTACCTACTTTCAGTTCTCCGCTGGTTTCAYGTGTCTTGAGKCAGGACCGGAAGAGCTTAGGT
UrsAm_locus60	NW_025577137.1:8900613-8900701	CAGGACAGGAAAGGAATCCAGTCCTTCCTGACTGCAGAGCAGCCAAGGAARGGCGRCCTGAACTAAAGCATTAACGGTGGCTTCCTCAA
UrsAm_locus61	NW_025577212.1:1113667-1113753	TCTCCGGCACAGCTCTACAGCTCTGAGACCCATCCGAGCCAWCGCTGTCTCCTTTCGCTCTGTTGCTGAGTAGGGTTCTTTT
UrsAm_locus62	NW_025577213.1:1261183-1261280	TCCTTTGCTTCTCGCAAAACGGCCTTCACAGACCAGCAGCTTTTCCCCAYGAGGCCCRTGTGCCTGCTGGAGCCAGGCCAGCATCTAATGAGGGCTCC
UrsAm_locus63	NW_025577213.1:205562-205645	GGGAGGAAACGGCTTATTTCGGGACAGGCGCAGTCATTYGAGGAGGATTTATGGAGCACTCCCCAGTGCAGGTGCTCGAGACAC
UrsAm_locus64	NW_025577255.1:2653960-2654060	GGGGCCTACCTGTATGTGTCTATGTTGCTGGAGGTGCTGTGTGAAGTGTTYTTGCGTACCTCTTTTCCTCACCTGGCTAGTTCAGAGCCTTTGCTGACTGA
UrsAm_locus65	NW_025577259.1:1555030-1555112	TTCCGGACCTCTGAAATCACTCACCGCTGCCCTCACAGCGGGGCTCTGCYGTGCTGGCGGGGGCTCGTCAGGTTCCACTCTGC
UrsAm_locus66	NW_025577304.1:1665045-1665124	GCCCCTCTGCGCTAAATTCCGCCAATCAGCATTGGAAAGAGGTGGAARAAGGAGTACATGCATGCTTCGTGCAGACACCC
UrsAm_locus67	NW_025577366.1:3602644-3602734	TCTTGCAGGTGAGACATGACAGTGGTTTAGACCAGAGTGTTAACAGTRGAAATAGAGCAATATAGATGGATTTTAGCTCTAGCTTAGAAGC
UrsAm_locus68	NW_025577366.1:5611725-5611814	GCCCTGTCCTCACTTCAAACAGTATCCACAAGAGATGCCCTMCTGGGTTCAAGTGATGGCGCCCMTCAGGATAAAGACCCTGCACGGATC
UrsAm_locus69	NW_025577385.1:4384502-4384589	TCAGGTGAAAAGCCAGATGATGAAGATGKTGGAGCAGRAGGATAGGGACCTGGGTCCTTGAAGACCTCCTTTATATCTGTACCAGACC
UrsAm_locus71	NW_025577448.1:3706464-3706556	CACAAATCTAATCAAGTCTCCCCTACCTAAAAATCCTTCAGCRGTTTCCTGCTGCTCTAAAGACCTCATCTCTAGCATGGCCTATAAGACCCA
UrsAm_locus72	NW_025577456.1:5144972-5145063	TCATACACGGGAATGTTTGCAAATAATACCATATCAGGCTAGKGAATGCCTCAAATATKTGCAAGTAGAGAGCAGAGAAAGACTAGTCAACA
UrsAm_locus73	NW_025577456.1:5732479-5732561	GAGACTGTGCTGCGGGTTATCACAGTCTGGGGCTGGGGTCRGCCTCAGGGTACGAGGTGCAGTGATGCCACATGAAACACTCG
UrsAm_locus74	NW_025577483.1:525521-525610	CGGCACTACGTCTCCAAAGAAAAATAAAACAGTGTAGGGGAAGAGGKATCAAGGGTGCTATGCTAGAGAGGAGATTGATCAGGGAAGTCC
UrsAm_locus75	NW_025577530.1:315733-315818	GCAGAGAAAGTAGACTTCAGGTTACAATTGTCAGAAGAGACATTACRTAATGACAGATTGTCAATTCACCAGGAAGCCTGAACAAT
UrsAm_locus76	NW_025577590.1:9782666-9782764	GCTGGCCCTATCACCAATAACCACTTTCACCTCCTCTTTCTTCTAGGAKATCATATAAAAATAGGCCAAAGAGAGAACAGGAATCATTAGCCTTTTGGG
UrsAm_locus77	NW_025577611.1:24382122-24382201	GAGAAAGATTGCTGGTTGAGGCTGATTCCAYGAGCMCTGCTGCCAGAATTATTCCGGTTCATCAATCCAAATTGAGCTGC
UrsAm_locus78	NW_025577611.1:53070271-53070365	TGGATATACCTCCAAGTGTAATGGAAGACRGTGGAGCGTTTTAGRCAGGGAAGTGAACCTGATCTGATTTAATACCACTGTGACTGCTCTATTGG
UrsAm_locus79	NW_025577641.1:13645773-13645852	TGTGTCTCCATTAAGCTCGTTCTCTGAGAGCAGTTCCCTAMGATCGATTGTGTGCTGGAGGCTCTGAGGCTCACTATTGC
UrsAm_locus80	NW_025577641.1:14065563-14065643	CTTTGTTGAGAAGTGCAGTAAGAGATGACAATGAYTGATTAGAACAGTYCAGGAGCAGGTAAACCAGTTACTCGGCAGCGT
UrsAm_locus81	NW_025577642.1:3530244-3530327	AAGACCTGCAGATTTTCTACTCGGTGTGAAGGGCAGGGCTTGGGTTTCAYGAGGGAAATGCTGTCCTAGTATAGCCCTGCTGCA
UrsAm_locus82	NW_025577811.1:318885-318966	TCCAAGGTCAGAGCTTCCACGGACTTACAGACTGCTCACCACTGTCTCYCACTAAGTAGTTGAGACGGTAGGAAGTAAGGGA
UrsAm_locus83	NW_025577827.1:3557681-3557762	GATAGAGGCTTCAGGGTCCAGAGACGTCAGAAAGTGTTAGCCCCMGTGCCTGCGGGCCATGCACTCCGTGCCAACTCTAGCT
UrsAm_locus84	NW_025577827.1:3788129-3788208	ATAATCGACACGCAGCTTTACATTTTCCCRGGTGCTTCCATGTGAGCTCATAATACGGCGAGAGTGGGGTACTCTGTTCT
UrsAm_locus85	NW_025577827.1:7166487-7166574	CCCCAACCGACTGTAACAAAGGTCACTCCCTCCCACAACCCRACAGCCAGCATTGGTCATGTGGTTACACACAACGAAAAGAGGTGGG
UrsAm_locus86	NW_025577832.1:1501310-1501400	GATCGTTTGACCTGCCATTTCCTCACCGTCAAYCACCAAAYCGTGTTAGGGACACAGAKACTGAGTGCTCAGAGGATGGAGAGAGATCGCA
UrsAm_locus87	NW_025577885.1:10329923-10330006	AATTGTGGTAGTGGGATCAGGGGTCAAACCATTACCTACCCAYAGGAACTTCCGTTTAAATTGGACTCTTGCTTTTCTGAAAGC
UrsAm_locus88	NW_025577885.1:4796435-4796517	GCCTTTTCAGAGACCCCTTTCCTTGGGCTTGKTAAGAGATATTCACGTGGYGAGGCCACACCTGCAGTCTGATAAATGCAGCG
UrsAm_locus89	NW_025577889.1:1045751-1045832	GAGAATTGTAGATTCAGCTTCTGACTTTGGAGGAATCRGTGTCCTTGACTTGTTACCTAGTCCATGACTCATCTCCAGAGAA
UrsAm_locus90	NW_025577890.1:12091969-12092051	TCACTCTCAGGCAGAAGGTGTAAAATACTGTGGCYTTTTGAGCAGGTACCAGGTCCATTCCAGGCAATGAGGTGGACTGCCTA
UrsAm_locus91	NW_025577890.1:20488313-20488408	ACAACTTTCTACCATCTGTCAGCTGKTGTGGGAAATCCCAGTTAATTTWATTTTATTTTTTTAGCTCAGTGATGTTCAAGTTTCTGCTGTTTGTGG
UrsAm_locus92	NW_025577890.1:25011729-25011819	GTTCCCACCAACGATTCTGTGCATGGTTTTCGACCTGTGGGCTGAAGCACYAATCTTCATCTGATTGTGTTGAACAGAACAACCGGTCCTC
UrsAm_locus93	NW_025577892.1:1497610-1497700	TTCCTAGCTGCTACAGAAGAGGGTGRAACATGCTCGGGTGGMTGGCGGGGTCCTAATGAGATCAGTKAGGAACTGGTAGAAAACTGCCTCG
UrsAm_locus94	NW_025577894.1:3020297-3020376	GCGTGTGCAGGAGCTCTCTATCGGCTACTGAATGTGGCACCACSCAGCGGAGYAGAAACCTGGAGGGAGCCTGAAGTAAA
UrsAm_locus95	NW_025577895.1:13528753-13528835	TGACTTAGAGCTCTGATGCACTGAGGGGTGGGCCTGGGGKCTTCRGAAGAACATGGAGGGCTTCAAAGCCAGGTCAGAGGAGA
UrsAm_locus96	NW_025577895.1:13814632-13814731	GAAAGGCAGGAATTACTCAAAGATATGAAGKAAGTTGCTCTGGGAGGTCTSATGAACTCTGTGTTATAAAGGCTGAGTATAATAGGGAGAGAGAAGGGCG
UrsAm_locus97	NW_025577895.1:13975626-13975724	ATGGAAAGACCCCAGGATTTAAAGCCAGACCATTGACATTTTAGATYCTGGCCCTGCCACCCATCAAAATGGCATTTAATCAATCTCAGCCTCAAGTTCTC
UrsAm_locus98	NW_025577898.1:5247169-5247252	TTTGGAGACAGGAAGATCGAACAAGGAGTGATGCMCTGGTCACTGTGGGCAGCCACTTTGTGACTCCACCAGAGACTATCGTGC
UrsAm_locus99	NW_025577912.1:16038833-16038920	TTCCAGCTTAAGGCACTTCCATCTCAACGTGAGGCTTAGGGSTCACTGCTGCTGGAGAGACTCGCACTGGAAATCGAATGCTGTAGCC
UrsAm_locus100	NW_025577912.1:6619023-6619123	CCTGGAAAATTGATAAGGGAGAAAATTTCTAATGCTTCAAGAATTTTGGGKGAAAAAATCCTGTGCAAACAAATCATCTAACAATGCATTACAGAAGGGTC
UrsAm_locus101	NW_025577913.1:3549564-3549657	TGAATGTTAATGGGCCTCAGATGCATCCCTCTAGAGATGTGCAAGCYGGCTTGTAGAATATATTCAGAAAGGTCCTCATCACAAATGTGACAGC
UrsAm_locus102	NW_025577914.1:12117799-12117890	TGGTCAGACAGGTGACGATGCGAGATGCCTGTGAAGGTGAGAGAAGCAGGRAGTCAGCGGGAGATGGCCGGCAAGCACCAGGAGAACCACAG
UrsAm_locus103	NW_025577914.1:8796357-8796456	CGTGCATGACACACATCAACATGCGTGATAATGGAGGTCACGTGTTCACRKGTATGGTAAGGCACAGAAAAATGAGCCCCCTGTTCAAGTCACTCCTGGA
UrsAm_locus104	NW_025577919.1:4814409-4814489	AGTCTTTAGGAAGACATGGCCTAGGCAGGTYGTGCAAAGTATTAATTCTGTGACTTTGAAGAGGTTATGCGACCTCTCCAA
UrsAm_locus105	NW_025577922.1:11066587-11066666	ACAGCACCGTCAGTCAGAAAGGAACGAGGAGSCTACAGCGGGCGAGAACAGGACTCAGTGGAACCTGTGAGGACGACAGG
UrsAm_locus106	NW_025577922.1:1923770-1923866	TGGGTCACAATTGGTCTTGAGGAACTGTTCCCTTGAGCAAACAACTTTCRGTAAGGTGGAGGCTGCGGATGATCTATGAAGGCTGTTGAATGGGTGT
UrsAm_locus107	NW_025577924.1:4419565-4419652	CACACCTCGGCAGTAGCTAAGTCCAGACTTTCCTACTTYGTGAAGTCAGCGTCTGCCCAACCTCCTGGCTTCCATCTTCCAATCTTCC
UrsAm_locus108	NW_025577924.1:4485168-4485247	AAAAGGCAGATCCCTCAGATACACTCACAGCCMGCAGCTGAGGCCAGAACAGAGCTCAGGTTTTAGCCATGAGCGTGCCT
UrsAm_locus109	NW_025577928.1:12514458-12514547	CTTGTCTTTCAGAACTCTCAACCCTGCGGCTAYGGAGATATGGTTTCCTTYCAAGCAGTCATAGAGGCTTTCTGATAACTTCTGCAGATC
UrsAm_locus110	NW_025577932.1:2275748-2275847	GGGGTCCTCTTGTACTCTCTGTACCATATGAACTCGGTATCAACTCTACAYTATTGTATCGACAGGGGATATTCCACCTGGAATCAGAGATGTTATCTGC
UrsAm_locus111	NW_025577951.1:7909391-7909471	CAAGCAGCCATAAAGCTGATAAAATATTATCTAATGAAGTAGTTTCCTRTAAAGAGTAGAGGGGTAGATCTTGTTAATCTG
UrsAm_locus112	NW_025577955.1:10717987-10718070	CACTTACGCCAAAGCAAAGGCCACCAATGCGCCAACMACCACCACAAAGTCCAGGATGTTCCACAGGTCTCGGAAGTAGGACCC
UrsAm_locus113	NW_025577955.1:8643317-8643396	TGCAGTCTCCTCCACTCAACATCCCTGCCTATGTTTAAAGAAAGCCAGTGYGCTGAGGTTGGAAGGCATAAGCAGCATGT
UrsAm_locus114	NW_025577956.1:5521222-5521315	TCTGTCCTCTCCTTTAGCCTGTAATCTGGCAGCTCCCTGCCCTYTATCTCCATTTACAGCTTTTTCCAAGCCCAGACCTTTTGTCACCCAGCTC
UrsAm_locus115	NW_025577978.1:702323-702413	CGGATCATCACCTTTACCGAATTCTACTGGTTAGAAGCAAGTTGCTTGTCYTGCCCACACTCAGAAGAGGTGGCTACACAAGGGGTACCAA
UrsAm_locus116	NW_025578001.1:3405255-3405335	GCGAGTCAGACTTCATGGTGCTAGAGWTACRGCCRTGAGGCCAGAGGAGGAAGGAAGCTGTATTAGATGCCTGGAGCGTGA
UrsAm_locus117	NW_025578001.1:5184612-5184700	CAAGTCCCCTAGCCTCAGGTGGTGTGGCAGAGGAGGGGGCTGGAGSTGGTGTGGCAGAGGAGGGGGCTGGAGCTGGTGAAGGTCACGTT
UrsAm_locus118	NW_025578003.1:3001365-3001461	CACCTACATTCTTTCACAAAGCAGCCAGCCCCGAGTAACTGGCAGCTCATYGACAGCTCTCCCTTGCAACCAGCCACTCTGGGCTGTCACGACCTAG
UrsAm_locus119	NW_025578017.1:611398-611487	GAAGCAAAGGCCTAAGAGCAGACTTGTGCCCGCRGGGACRGGGCAGGGTGGACGCTGGGTCTCTGGACCTAGAAGACCTGCCTGTATGCC
UrsAm_locus120	NW_025578017.1:765098-765195	GCAAACCAGAGCCTTGAGTCTGGTGGAAGAGGCCAGACCCGTGACCCKCAGTGGCTGCCCCGGTGGACCGGAGCCATCACTCGCCTACATCTCTACGG
UrsAm_locus121	NW_025578018.1:5159548-5159638	GCCTGTAGGGTAATGACAGGTATGATTTTGTATTGGAGTCTCCTGTGCGCRGGACCACAGAACTCAGAGCCGTTCTGCGGTCAGCTCATTC
UrsAm_locus122	NW_025578025.1:3837199-3837279	CCATGGGTGAAATGAAGAGCTTGAGATGCACAGGTGTCAGCRACAAGCCACACAGAACTGGAATACCAGATACCGAGGGGA
UrsAm_locus123	NW_025578025.1:567311-567390	GGGGCAACACAAATGTACTTATCAAATTTTGTCAAAACAGGATCKTACTGGAAAACAGATGTTGGGTCAGAATTTTCCCA
UrsAm_locus124	NW_025578025.1:5901155-5901238	ACACTGCACTCGACCCTCTTTGCACTTGTCCTGGMCGCTGCAAGTATGGTCCATGGGCAGCATCCCATCAGTGCGTAACACCTG
UrsAm_locus125	NW_025578032.1:1085510-1085606	CTCTGAGTGGAGACCTAATTATTGAAACTGAGAAGAAGACAGACCGATGGYGCCCTTGTTAAAAGGCCGTGCTCAAGAGTGAGAAGGACATAGGGCA
UrsAm_locus126	NW_025578040.1:6138347-6138437	GAACACTTATAACAACGTCCTGTCACRCGAGTGCAGGCTCTCAARTGGTCTCACTGCACCGTACKCACCCTTCTTGCGTGGACAGGAGATA
UrsAm_locus127	NW_025578058.1:5735722-5735817	CCTAGGTCCAGGGAATGACAGTAAGGATAGAAATGTGGGGACAAGCTGAGMGCTACCTCCAKGGTACTATGAGGAGTCTCTTGAACACAAATCTGA
UrsAm_locus128	NW_025578081.1:8062009-8062089	GGTCTGAAAAGAAATGGCTGAGGAATTRGGAGAAAYGGGTTTAAGAGGAGATGAGKATATGGAATAAGACTGAGGAAAGGG
UrsAm_locus129	NW_025578096.1:9722205-9722289	AGGGTGGAGTACAAATTAGGGACAGAGACGAACGCTYGGTCCTAGGRAAGAGCCCAGTCTGTGGGGTTGCGAAAGGAAACCTCAG
UrsAm_locus130	NW_025578108.1:4296964-4297043	ACTGTTCAGATCAAAGGAGGGACTGAGTTCTCCACTCCAGCACCTCTTGYGTGMGCCGGCCTGATCTTCCTCACACAGAA
UrsAm_locus131	NW_025578111.1:3443205-3443284	GCCCTGTGGTATGTATGGGTTACTCAGATAAAATATATCTCTGGTTATAAYCTTAACTCTGCAAACACCCTCCATTTAGA
UrsAm_locus132	NW_025578122.1:2354985-2355076	GAAGGTAACCAGAACACAGGTTGRGGGGCCATTYTGTAGCAGGGAAAYTGGTTAACAAAATCTTCTCCCCCTTAGCTTGCTGCTGTTTCTCA
UrsAm_locus133	NW_025578128.1:1352388-1352475	AGACCACAGGCTCCATCTTGGAGCCATGGGTGGTGGCTCTGGCCTGGGCGSTACTGCTTATGTATTCTAGAGGGTCCGCTTAGCTTTT
UrsAm_locus134	NW_025578128.1:8601524-8601606	TCACCTCCACCCTGAGAGTCTAATCAGCAAGTCTGTRTTAGGGATCCCGAAGCTGCTTGTTTGTTTCCCTTCTCTAACGGGGT
UrsAm_locus135	NW_025578153.1:11009590-11009683	AGAGTGGGGACCCATGAAGGCAGGAGGGGAGCCCTGGCAGGAAGRGTTGAGAGCACAGGGGAAACGTGTTAATGATAGGAGTTCAGAGGTCCCA
UrsAm_locus136	NW_025578153.1:13848045-13848125	CAGAAAGGGAGACATTTTGGTCAGAAGGTTTATTGAAGAGTGGGGACCRCAGTCTTGTGGCTCTGGCTGGGAGATCCAGTA
UrsAm_locus137	NW_025578153.1:9939305-9939384	GCAGCTGTTTAAGTGGCCTTCRAGAACAGTSCACTGTGCAGAGAAAGTGCYGCCCTTGCATCCTGGGTCTATAAACAGCA
UrsAm_locus138	NW_025578157.1:865282-865375	GAACGGTGTCAGCTCAGGAGCACGAGGCCTCCAAGGACGCGGGGAAAGCCYGTCTGAGTGACTGGGGGGGGCTGCCTTGGACCCTCTGTGATGC
UrsAm_locus139	NW_025578162.1:1089400-1089479	TTACAGGTGCTTGTGCATGGCCAGCACGCCGACAGTGTCTGRTACAGAGGCAACAGGGGCCACTTCTACCCGTGATCCGC
UrsAm_locus140	NW_025578174.1:15536008-15536089	CCTCCGTGGCTTCACTTTATCAGGAAACCCCGGGAAGGTGAGTTGKCTTTYCTGKCCGCTCCTTAGTGAGCAGCAGATCTAG
UrsAm_locus141	NW_025578174.1:7978459-7978543	ATGTGTGGGGTTATGCCTCACAKCAACCAATTCTCYAGCTCTTGGGAYACCAGCTGGGTGTCCTGCAGTCCACCTGTGACATTAA
UrsAm_locus142	NW_025578181.1:66625-66713	CCTTGGCTTACGCTTCTTCTTCTCCTCTGAAATTCTGTGGCTCTTGGCCSGATCACAAACTGCTTCATACTCCAGTGAGTTCGCTGTGT
UrsAm_locus143	NW_025578194.1:626439-626525	CCTGGATTGGTGTGAACCTTGCAAGGTCCGGTGGGTCAAGGTCACTGYGTGCACAACRTGAAATCCGAGTGTCGTGCTGTGGACAAG
UrsAm_locus144	NW_025578204.1:3441184-3441267	CCACCAGTCAGTGAAATAGTTGATAGTTCAAAAGTCAAGATTCTGTAGAGYAGTGGCAACAAGGAGAGGATTCAGATTCGGTGG
UrsAm_locus145	NW_025578204.1:7012539-7012619	TCTTTTCCCTTTATCCTGTAGGGCAGCCTATAAGTAGAGYAGCTTATGGAGGCGGAGGGGACCAGGACCATGAATAGCTTT
UrsAm_locus146	NW_025578216.1:1276338-1276423	TTGAAGACCAACCACACCAACAAAGACCCTTCCCTGCTCTYTTCACCTCCTCCTACCCTATAAACCCAAAGAACCACAAAACTGCG
UrsAm_locus147	NW_025578217.1:373661-373744	AACATTTCAAGGCCATCACCAGCTGMGAGAGGCTCTGAYGTGCTGAAGACGGGCTCTGTCCAAAGCTGTCCCGTGCACTTGGTT
UrsAm_locus148	NW_025578249.1:1314783-1314874	AGCTTCAAGGCCACCCTGTGCTGGCTGCACCCTCCTTCTGCRTCCCAGACCTTTGGTGATGGCTCACAAGGCACAAGCCCAGAGTTCAGGTG
UrsAm_locus149	NW_025578249.1:1653793-1653886	GGGACTCGAGATCAGCAGAGACGGAGAGACGGCTGAAGATGACRTGCTTAGGATCATAGTAGAAATCCACCTCATCTAGTTGCAGAATTGGCGG
UrsAm_locus150	NW_025578255.1:1750722-1750804	CCAATCAGCCTACCAAGAGCTGAGCTATGATACTMATTTKTTCCTGTGGGGCACCAAGACCCAGAGTGCAGTTAGGGATGAGA
UrsAm_locus151	NW_025578284.1:1665427-1665506	CAGCATGCTTACCTTCTGGATTCGTGGCTGGGGTGCTGGGGRTGCAGGGWGTATGGAACATCAAGGCTGTGAATTCAGTC
UrsAm_locus152	NW_025578290.1:1135812-1135902	GCATATAAAGCCACCCTGGAAACAAGAGGAAATGAGCTTCAGAGCCCSAGGCTCTGTATCTGCTCTTTTCTTAAAATGGGTCTGCCTATGG
UrsAm_locus153	NW_025578290.1:2008405-2008492	ACTACTCCCCGTTTTCACCACCTCAACGCTGCTCGTGMTCATCTGTGMCCCCAGACCTGACCTCTCCTCCCAAGACCGAGTTCTGCAA
UrsAm_locus154	NW_025578290.1:497213-497303	CTGTGGTCTGCATGAGTGCTTTGGGCCACCAAAGCGCATGRTGTGATCTAGTGAGACAAGCGGCTGGAGCTCATAGTAAGTGCAACGGTGG
UrsAm_locus155	NW_025578328.1:4149221-4149302	AACCACGTGTCGTCATGAATGCAGAGCACAGGTGCCTCTGACMTCGTGCAGTGCTGTGCCGGTCCAGCAGTCACATGTCCAT
UrsAm_locus156	NW_025578328.1:6565001-6565087	CACCACTTGTCCAGGCAAACCTGGCGCCCCCTGAGGACCCTGAAGRAGACAAGTCAGAAGTGAGGGGGACATGGGAGAACGTGGGAC
UrsAm_locus157	NW_025578478.1:3465487-3465572	GTGTGACGTGTGAGCTGTCCTGCCCCGTGTGCAGGTCTCTGGGAAAACRGCCCTAGCCCTTTCCCTTTCATCTCAGGAATGGGGTC
UrsAm_locus158	NW_025578481.1:11984753-11984835	CAGCTAGGTTCCTCAGCTACAGAACAGAGGGGATGGGGTRGCTGTGAGCACTGAGAAGATCTATAGAAAGCGTGGAGCTCATG
UrsAm_locus159	NW_025578481.1:7940051-7940150	CTGTCACACAGATGAAGCAATAGACTCAGAGAAGTTGAGTGACTGGCCCAYGGTCATGGTCAGATGGCGTTTGAGTGGTCACACAGTCATTCTCCAAGCA
UrsAm_locus161	NW_025578488.1:1466304-1466400	TTGCTCTGCGTCTTACAGGACGGGCCCTCCCGCCCCGGTCTTCTCGTGYRAAGCCACGGCCACATCTGCTGTGTCTCTGGTTTTAGAGTGCAACCGA
UrsAm_locus162	NW_025578495.1:11987922-11988001	ATCATGAAGGACATGCTGTCTGCTGTCATGCACGAGGTGCCCGTGGCTGCRCTGGCGGTCCACTGCCATGACACCTACGG
UrsAm_locus163	NW_025578495.1:13980267-13980355	CGAACTGGGACAGTGTTGAACAGGACCTCAGCCCTGGTGGAGTTYGGACCCAGGCAGGTGGGCGGGAGCGAGTTGGAAGTAGCAGGAAA
UrsAm_locus164	NW_025578495.1:16006842-16006928	TAGGCTCCAGCTCAAGGTCTACCCGTTGCCGCTGTGKGACCTCAGGCGGGTGGCATCCCTTCTCTGGGCTCGACTCCTCAGCTCCAA
UrsAm_locus165	NW_025578495.1:1793084-1793163	TCTTCTAACACTAAGACATCTGCACCCCAAGATCCAGTGCAGCTTAYCCTCCAGGGAATCCTGTCTTCCTTTTGGTACCA
UrsAm_locus166	NW_025578495.1:4242497-4242588	GGAAAGTGTAGATAAGGCCTGAGAAGTTTCTGAGAAACAGTTTGATTYAGCTTCCCCCACCCTGCAGAAGGGCTAGGACTCCATATCAGTCA
UrsAm_locus167	NW_025578495.1:7658916-7658997	GCACGCAGTATCTGAGGATGGAGCCAATGGAACAGAACCAAAGCAAAGARTGAGAGAGACTCAGATCCGGGGACATTGTCTT
UrsAm_locus168	NW_025578501.1:19860914-19861005	TGTTCTGGTTGGAAGGGACTGATGTCCTCGGTCCMGCTGGTKGTTGAATGGCCAGAGCCTCCGCCCAAGGCAACATGCAAGGTTGGAGAAGG
UrsAm_locus169	NW_025578501.1:28021843-28021931	GCATTGCTCATTTACATGTGGTCAKAGGAGGCCTCTCTGAAAAAGAAARCTGAATATTGGGGAAGGAGCATTTTAGAAAGAGATGAGGC
UrsAm_locus170	NW_025578501.1:2900819-2900915	CCCTAGGTCTCATTCTAAACCTGAATTCTTCAGATGACTCCGACACAACAYGCTGCACACGGAAGCTCTAGGGGGTGGGATCAAGGCCTGAGAGCAG
UrsAm_locus171	NW_025578505.1:14798388-14798481	GGTTTTCTACGTCCGTACCCCCAACCGGCTGCTCAAAATGCCTTGACTTGMCCCAGAATTATTTTACCTGCGAGAGTAAGCCACGTGAGAAGCG
UrsAm_locus172	NW_025578505.1:9618705-9618786	TTCCTGATACGGTCGACTGACCCTCGGTCCTCAGGTCGGTGGCTTCYAGAACACCGGCTCCGCGTGAAGGTGGAACCATGCG
MP-SRY_Ursus	NW_025578283.1:51927-52041	TGGTCTCGTGATCAAAGGCGCAAGGTGGCTCTAGAGAATCCCCAAATGCAAAACTCAGAGATCAGCAAGCAGCTGGGGTACCAGTGGAAAATGCTTACGGAAGCCGAAAAATGGC

## Sheet: SI_Table5
SI Table 5. Description of the statistical power of different locus sets ("Locus Set") for inferring relationships among pairs of individuals: monozygotic twins or self (MZ), parent-offspring (PO), full-siblings (FS), half-siblings (HS), and unrelated (U) pairs. For example, to identify PO pairs, we used the log likelihood ratio of the probability of a pair's genotypes given they are PO ("Numerat…
Samples Used	Genotyping method	Locus Set	Log Likelihood Ratio	Numerator	Denominator	True Relationship	FNR	FPR	Lambda Star
Hunter-killed bears	GT-seq	170 Microhaplotypes	MZ/U	MZ	U	U	0.01	1.42901e-62	0
Hunter-killed bears	GT-seq	170 Microhaplotypes	PO/U	PO	U	U	0.01	1.52168e-10	17.6196
Hunter-killed bears	GT-seq	170 Microhaplotypes	FS/U	FS	U	U	0.01	2.24921e-07	9.91576
Hunter-killed bears	GT-seq	170 Microhaplotypes	PO/FS	PO	FS	FS	0.05	0.002	3.09
Hunter-killed bears	GT-seq	170 Microhaplotypes	PO/FS	PO	FS	U	0.01	9.03668e-06	0.202318
Hunter-killed bears	GT-seq	170 Microhaplotypes	FS/HS	FS	HS	HS	0.01	0.0188493	-0.510301
Hunter-killed bears	RAD-seq	6,630 LD-pruned SNPs	PO/U	MZ	U	U	0.001	0	0
Hunter-killed bears	RAD-seq	6,630 LD-pruned SNPs	PO/U	PO	U	U	0.001	0	800
Hunter-killed bears	RAD-seq	6,630 LD-pruned SNPs	FS/U	FS	U	U	0.001	2.45E-310	704
Hunter-killed bears	RAD-seq	6,630 LD-pruned SNPs	PO/FS	PO	FS	FS	0.001	1.75e-76	166
Hunter-killed bears	RAD-seq	6,630 LD-pruned SNPs	PO/FS	PO	FS	U	0.001	0	166
Hunter-killed bears	RAD-seq	6,630 LD-pruned SNPs	FS/HS	FS	HS	HS	0.001	1.28e-93	204

## Sheet: SI_Table6
SI_Table6. First-order relatives identified in hunter-killed samples using either microhaplotypes or LD-pruned SNPs ("Locus Set"). For each pair of individuals, the empirical log-likelihood ratios are reported ("PO/U", "FS/U", "PO/FS", "FS/HS").
Individual One	Individual Two	Locus Set	Genotyped Loci	PO/U	FS/U	PO/FS	FS/HS	Relationship
UAM14C18_22	UAM14C19_33	6,630 LD-pruned SNPs	6359	840.319	657.338	182.98	92.5954	Parent-offspring
UAM14C18_24	UAM14C18_33	6,630 LD-pruned SNPs	6122	408.107	720.996	-312.889	240.981	Full-sibling
UAM14C18_22	UAM14C19_33	170 Microhaplotypes	168	19.4472	11.7546	7.69254	-2.02466	Parent-offspring
UAM14C18_24	UAM14C18_33	170 Microhaplotypes	169	11.0084	28.2042	-17.1958	9.26614	Full-sibling
UAM06D18_12	UAM06D19_67	170 Microhaplotypes	169	20.3587	30.3156	-9.9569	8.00022	Full-sibling

## Sheet: SI_Table7
SI_Table7. First-order relatives identified in biopsy samples collected from the Joint Base Elmendorf-Richardson in Anchorage using microhaplotypes. For each pair of individuals, the empirical log-likelihood ratios are reported ("PO/U", "FS/U", "PO/FS", "FS/HS"). If a bear was sampled multiple times and was given a unique identifier (see SI Table2), that name is used here.
Individual One	Individual Two	Genotyped Loci	PO/U	FS/U	PO/FS	FS/HS	Relationship				Notes from metadata
R001	R010	169	40.5097	36.8376	3.67206	12.7951	Parent-offspring
R010	R012	169	39.0836	30.1676	8.91597	6.53241	Parent-offspring
J314	R010	169	36.6435	30.4095	6.23408	8.34891	Parent-offspring
R008	R010	169	34.6772	22.0096	12.6677	1.12813	Parent-offspring
J306	R008	169	34.5777	30.8182	3.75957	10.0443	Parent-offspring
R010	R014	169	34.5142	23.8885	10.6257	3.4432	Parent-offspring
J334	R008	169	33.157	22.8767	10.2804	2.28822	Parent-offspring
J246	R013	169	32.8562	27.5924	5.26384	6.31363	Parent-offspring
J314	R009	170	31.922	22.8961	9.02589	2.00961	Parent-offspring
J246	R015	169	31.7383	26.8105	4.92781	6.06407	Parent-offspring
J244	J426	169	28.3919	22.308	6.08391	3.60669	Parent-offspring
J223	R010	169	28.1732	23.9208	4.25244	4.6837	Parent-offspring
J434	R015	169	28.1568	19.9024	8.25435	1.21789	Parent-offspring
J434	R005	169	27.2349	16.3967	10.8382	-1.98062	Parent-offspring
R002	R013	169	26.2596	15.0757	11.1839	-2.74167	Parent-offspring
J221	R010	169	24.8227	16.1209	8.70177	-0.925572	Parent-offspring
J209	J248	169	22.3641	17.2494	5.11465	0.123191	Parent-offspring
J426	R006	169	34.4589	34.9597	-0.500754	10.4534	Full-sibling
J306	J432	169	30.048	27.5871	2.46085	5.98937	Full-sibling
R012	R014	169	28.4699	37.0537	-8.58382	14.6971	Full-sibling
J248	J432	170	27.7247	25.3805	2.34417	4.54599	Full-sibling
J248	J334	170	24.972	23.5927	1.37937	4.99687	Full-sibling
J248	R004	170	24.1687	26.2788	-2.11014	7.56223	Full-sibling
J248	R012	170	22.8569	21.8248	1.03212	4.292	Full-sibling
J248	R014	169	22.0033	21.3071	0.696268	4.25592	Full-sibling
R001	R014	169	21.6047	30.04	-8.43529	9.88239	Full-sibling
J248	R015	169	20.4731	28.7031	-8.22997	9.48512	Full-sibling
R001	R012	170	19.1556	28.2375	-9.08195	9.009	Full-sibling
J221	J248	170	18.0836	19.3116	-1.22799	3.1483	Full-sibling
J248	R001	170	15.1588	14.6393	0.519504	-0.444258	Full-sibling
J447	R005	169	14.0986	19.1099	-5.01137	1.0135	Full-sibling
J223	J248	170	13.5801	15.8856	-2.30547	1.9862	Full-sibling
J221	R014	169	13.016	23.459	-10.443	6.63265	Full-sibling
J221	R012	170	12.5825	28.8443	-16.2617	10.3859	Full-sibling
J223	R001	170	11.2554	24.5282	-13.2729	8.3232	Full-sibling
J334	R014	169	11.0193	22.4045	-11.3852	5.34839	Full-sibling
J223	J314	170	10.2563	22.3159	-12.0596	6.67511	Full-sibling
J314	R001	170	8.75142	25.293	-16.5416	9.03677	Full-sibling
R004	R007	169	4.86544	21.3012	-16.4358	3.73374	Full-sibling
J314	J334	170	-2.24196	13.3109	-15.5528	-0.135694	Full-sibling
J334	R001	170	-3.10934	16.6393	-19.7487	2.55862	Full-sibling
R007	R015	169	-4.00475	15.9098	-19.9145	0.708775	Full-sibling
